# Supplementary material for: Positive early-life olfactory memory is rooted in the olfactory bulb and triggers large-scale changes beyond the olfactory system
Source: PLoS Biol. 2026 Jul 14;24(7):e3003845. doi: 10.1371/journal.pbio.3003845 (PMC13367741; doi:10.1371/journal.pbio.3003845)
Supplement: S1 Data — (XLSX) [file pbio.3003845.s001.xlsx]

## Sheet: Figure 1A, 1B, 1C, and 6F
id	TroubleOlf	Age	Sexe	Pleasantness	Happiness	Surprise	Fear	Disgust	Sadness	Anger	Episode repetition	Odorant hedonicity	Odorant exposure frequency
30	no	22	Woman	8	8	3	1	1	2	1	> 5	3	Never
32	no	18	Woman	7	8	1	1	6	1	1	> 5	4	Once a year
33	no	27	Woman	7	6	6	2	1	2	1	> 5	6	Once a year
37	no	30	Woman	9	9	1	1	1	1	1	2 to 5	9	Once a year
46	no	62	Man	2	1	1	4	7	1	3	> 5	1	< Once a year
48	no	33	Man	9	9	1	1	1	1	1	> 5	9	Once a month
49	no	28	Man	8	8	2	2	2	2	2	> 5	9	Once a month
64	no	21	Man	1	1	7	1	9	9	9	1	1	Once a month
65	no	22	Woman	8	8	6	1	1	1	1	2 to 5	9	< Once a year
66	no	23	Woman	9	9	1	1	1	1	1	> 5	8	Once a year
71	no	23	Woman	9	8	1	1	1	1	1	> 5	8	Once a month
72	no	21	Man	9	9	5	1	1	1	1	> 5	9	Once a month
73	no	21	Woman	2	2	3	7	5	8	2	2 to 5	7	< Once a year
76	no	30	Woman	8	8	1	1	1	1	1	> 5	8	Once a year
79	no	61	Woman	8	9	1	3	1	3	1	> 5	9	Once a year
82	no	22	Woman	9	9	2	1	1	5	3	> 5	4	Once a year
85	no	20	Woman	9	9	2	1	1	1	1	> 5	9	Once a month
86	no	64	Woman	8	8	7	1	1	1	1	1	8	Once a year
87	no	25	Woman	1	1	5	6	1	8	1	1	9	Once a month
92	no	55	Woman	9	8	1	1	1	1	1	> 5	8	Once a year
93	no	50	Woman	8	7	5	2	1	2	2	> 5	7	< Once a year
97	no	55	Woman	7	7	3	1	1	1	1	2 to 5	8	< Once a year
101	no	39	Woman	9	8	1	1	1	1	1	> 5	5	Once a year
106	no	56	Man	9	5	1	1	1	1	1	> 5	7	< Once a year
110	no	24	Man	9	9	3	1	1	1	1	> 5	9	Once a year
112	no	26	Woman	5	2	1	1	7	1	1	> 5	2	Never
115	no	72	Man	9	9	5	5	5	5	5	> 5	9	Never
117	no	58	Woman	9	9	1	1	1	1	1	> 5	9	Once a year
118	no	55	Woman	8	8	5	3	1	6	4	2 to 5	9	< Once a year
124	no	43	Man	7	8	7	7	3	5	3	> 5	7	Once a year
130	no	62	Man	8	7	2	5	2	4	1	> 5	8	Once a month
132	no	48	Woman	9	9	1	1	1	1	1	> 5	9	Never
133	no	54	Woman	8	8	2	2	1	2	2	1	8	< Once a year
134	no	37	Woman	9	9	1	1	1	1	1	> 5	9	Once a week
135	no	62	Woman	9	9	1	1	1	1	1	> 5	9	Once a year
143	no	32	Man	9	7	1	1	1	3	1	1	9	Never
148	no	22	Woman	9	7	7	5	3	3	9	> 5	8	Never
152	no	20	Woman	8	9	6	1	1	7	1	2 to 5	7	Never
157	no	59	Man	9	9	1	1	1	1	1	> 5	9	< Once a year
160	no	23	Man	9	9	7	1	1	1	1	> 5	9	Once a year
162	no	27	Man	2	7	1	1	7	1	1	> 5	1	< Once a year
163	no	23	Woman	9	8	1	1	1	3	1	2 to 5	9	Never
166	no	26	Man	9	9	1	3	1	1	1	> 5	6	Once a year
168	no	49	Woman	9	7	1	1	1	1	1	> 5	8	< Once a year
169	no	51	Woman	6	5	1	1	1	1	1	> 5	7	Once a year
170	no	25	Woman	9	9	1	1	1	1	1	> 5	9	Once a week
171	no	22	Woman	9	9	1	1	3	2	1	> 5	9	Once a month
175	no	24	Woman	5	4	5	1	7	1	5	> 5	1	< Once a year
180	no	27	Woman	2	1	2	1	9	1	1	1	1	Once a month
182	no	44	Woman	9	9	5	1	1	1	1	> 5	9	Once a year
183	no	24	Woman	5	1	1	6	7	7	1	1	4	Once a month
188	no	22	Woman	8	9	6	1	1	3	1	> 5	9	Once a year
189	no	56	Woman	8	8	1	1	1	1	1	> 5	5	Once a year
198	no	20	Woman	7	8	3	1	5	1	1	> 5	8	Once a week
202	no	20	Woman	1	1	4	6	6	8	9	1	9	Never
206	no	28	Woman	1	1	3	6	1	7	3	> 5	2	Never
208	no	57	Woman	8	8	1	1	1	1	1	> 5	8	Once a month
212	no	21	Man	9	9	7	1	1	1	1	> 5	4	Once a year
227	no	61	Man	9	8	7	4	1	1	1	2 to 5	8	Once a year
230	no	24	Woman	5	7	1	1	7	1	1	> 5	6	Once a year
234	no	62	Woman	8	7	1	1	1	2	1	> 5	5	Once a week
235	no	31	Woman	8	7	6	1	2	1	1	> 5	4	Once a year
241	no	44	Woman	8	8	1	1	1	1	1	> 5	6	Never
244	no	35	Woman	9	9	1	1	1	1	1	> 5	9	Once a year
252	no	22	Woman	3	3	2	3	4	6	3	> 5	6	Once a year
254	no	19	Woman	1	2	1	6	1	4	1	2 to 5	1	Once a week
255	no	49	Woman	7	7	5	6	4	5	5	> 5	7	Once a year
256	no	45	Man	8	8	5	2	5	2	2	2 to 5	8	Once a year
257	no	55	Woman	9	8	8	1	6	1	1	> 5	9	Never
260	no	72	Woman	5	5	5	5	5	5	5	> 5	8	Once a month
262	no	21	Woman	9	8	1	1	1	1	1	> 5	9	Once a month
279	no	52	Woman	7	6	2	1	1	1	1	1	7	Once a month
285	no	28	Woman	9	9	5	1	1	1	1	> 5	9	Once a year
288	no	77	Woman	1	9	4	5	8	5	5	> 5	3	Once a month
290	no	82	Woman	1	1	1	7	9	6	9	1	1	Once a year
295	no	26	Woman	9	9	1	1	1	1	1	> 5	6	Once a year
298	no	29	Woman	1	1	6	9	6	8	7	1	1	< Once a year
306	no	27	Man	8	8	5	1	1	1	1	1	4	Once a year
308	no	27	Woman	9	9	2	1	1	1	1	> 5	9	Once a month
309	no	25	Woman	9	9	1	1	1	1	2	2 to 5	9	Never
312	no	24	Man	9	8	4	2	1	5	3	> 5	5	Once a month
313	no	36	Woman	9	9	5	1	1	1	1	> 5	8	< Once a year
314	no	21	Woman	8	8	3	1	1	1	1	> 5	9	< Once a year
316	no	21	Man	8	9	1	1	1	1	1	1	8	Never
318	no	23	Woman	9	9	1	1	1	1	1	> 5	8	Once a month
320	no	21	Woman	9	9	4	5	1	1	1	> 5	6	Once a year
321	no	35	Woman	9	8	1	1	1	1	1	> 5	9	Once a week
322	no	22	Woman	9	9	1	1	1	1	1	> 5	9	Once a month
323	no	72	Man	9	9	2	2	2	2	2	> 5	9	Once a month
324	no	21	Woman	8	7	1	4	3	2	4	> 5	4	Once a year
332	no	20	Woman	1	1	7	6	7	8	8	2 to 5	2	Once a month
336	no	28	Woman	9	9	2	1	1	1	1	2 to 5	9	Once a month
339	no	46	Man	4	4	8	6	7	6	6	> 5	2	Once a year
341	no	22	Woman	5	5	2	2	2	2	1	> 5	3	Never
344	no	51	Woman	9	9	5	5	5	5	5	> 5	4	Once a year
346	no	54	Woman	6	8	2	1	1	1	1	> 5	5	Never
348	no	69	Woman	9	6	6	6	1	1	1	> 5	8	Once a year
352	no	24	Woman	8	9	3	1	1	5	1	> 5	9	Once a month
354	no	22	Woman	8	7	2	3	1	4	2	> 5	7	Never
355	no	56	Woman	9	9	5	1	1	1	1	1	9	< Once a year
356	no	43	Woman	9	7	1	1	1	1	1	> 5	9	Once a year
357	no	56	Woman	8	8	1	1	1	2	3	> 5	8	< Once a year
361	no	25	Woman	9	7	1	1	1	1	1	> 5	9	Once a year
362	no	40	Man	3	2	2	2	4	2	2	2 to 5	3	Once a year
366	no	42	Woman	8	7	1	1	1	1	1	> 5	9	< Once a year
370	no	30	Woman	8	8	1	1	1	1	1	> 5	9	Once a month
372	no	64	Man	9	2	1	1	1	1	1	> 5	7	Once a year
373	no	26	Woman	7	8	1	1	3	1	1	> 5	7	Once a month
375	no	40	Woman	9	9	1	1	1	1	1	> 5	8	Once a week
376	no	67	Woman	9	9	3	1	1	3	2	> 5	9	Never
380	no	31	Man	1	1	2	7	9	8	9	> 5	1	< Once a year
381	no	58	Woman	8	8	8	1	1	6	1	> 5	8	< Once a year
382	no	60	Woman	9	9	1	1	1	1	1	> 5	9	Once a month
383	no	34	Woman	9	9	4	1	1	1	1	> 5	5	< Once a year
384	no	37	Woman	9	9	1	1	1	1	1	> 5	2	Never
385	no	25	Woman	7	7	1	1	1	1	1	2 to 5	5	< Once a year
386	no	73	Woman	9	9	7	1	1	1	1	1	9	Once a week
389	no	28	Woman	9	9	1	1	1	1	1	> 5	9	< Once a year
391	no	51	Woman	9	9	6	1	1	1	1	1	7	Once a month
392	no	21	Woman	9	7	3	1	1	1	1	> 5	8	< Once a year
393	no	18	Woman	8	8	7	1	6	1	1	1	7	Once a week
395	no	19	Woman	9	9	7	1	1	1	1	> 5	8	Once a month
399	no	21	Woman	7	7	8	1	3	1	1	> 5	6	< Once a year
406	no	42	Woman	8	8	1	1	1	1	1	> 5	5	Once a year
407	no	54	Woman	1	2	1	8	8	8	1	2 to 5	2	< Once a year
414	no	30	Woman	8	7	1	1	1	5	1	> 5	6	Once a year
416	no	77	Woman	1	1	3	9	3	9	8	1	2	Once a year
417	no	46	Woman	9	9	1	1	1	3	1	> 5	9	Once a year
418	no	28	Man	9	8	4	1	1	1	1	> 5	8	Once a year
420	no	36	Woman	6	7	1	1	1	1	1	> 5	9	Once a year
421	no	84	Man	6	5	7	6	1	3	3	> 5	7	Once a month
422	no	23	Man	9	9	4	1	1	1	1	> 5	9	Never
425	no	49	Woman	9	8	1	1	1	1	1	> 5	8	Once a month
427	no	23	Woman	9	9	5	5	1	1	1	2 to 5	3	< Once a year
428	no	56	Woman	9	9	1	1	1	1	1	> 5	9	< Once a year
431	no	33	Man	6	6	2	1	1	2	1	2 to 5	8	Once a year
437	no	26	Woman	8	7	8	1	1	1	1	1	9	Once a month
440	no	40	Woman	9	9	8	1	1	1	1	1	9	Once a month
445	no	55	Man	8	7	9	5	3	2	2	1	8	Once a month
449	no	61	Woman	9	6	7	1	1	1	1	1	9	Once a year
455	no	63	Woman	9	9	1	1	1	1	1	> 5	5	< Once a year
459	no	23	Woman	8	8	2	1	1	2	2	2 to 5	6	Once a year
465	no	33	Woman	9	9	1	1	1	1	1	> 5	7	< Once a year
466	no	32	Man	3	6	8	1	9	8	1	1	3	< Once a year
467	no	19	Man	9	9	1	1	1	1	1	> 5	9	< Once a year
468	no	33	Woman	1	1	1	5	2	9	6	1	3	Never
472	no	74	Woman	8	8	4	1	1	3	1	> 5	8	< Once a year
474	no	49	Woman	9	9	8	1	1	1	1	> 5	9	< Once a year
476	no	26	Man	9	9	6	3	1	1	1	> 5	9	Once a year
477	no	64	Woman	9	9	6	1	1	1	1	> 5	4	Once a year
482	no	55	Woman	9	9	1	1	1	1	1	> 5	9	Once a month
488	no	36	Woman	9	9	9	1	1	1	1	1	9	Once a year
495	no	25	Man	7	7	1	1	1	1	1	> 5	7	Once a year
501	no	21	Woman	9	9	1	1	1	1	1	> 5	9	Never
502	no	24	Woman	8	8	1	1	1	1	1	> 5	9	Never
503	no	21	Woman	7	6	1	1	1	1	1	> 5	8	Once a month
504	no	63	Woman	6	4	3	4	3	3	2	> 5	7	Once a year
505	no	69	Woman	9	7	1	1	1	1	1	> 5	9	Never
517	no	26	Woman	6	6	2	4	4	4	2	> 5	5	Once a week
518	no	72	Man	9	7	5	1	1	1	1	1	9	Once a year
525	no	52	Man	9	9	7	1	1	1	1	> 5	8	Once a month
534	no	53	Man	7	9	1	1	2	1	1	> 5	3	Never
535	no	26	Woman	9	9	6	1	1	1	1	> 5	7	Once a year
539	no	24	Woman	8	8	1	1	2	2	1	> 5	8	Once a month
540	no	76	Man	6	1	2	1	1	3	5	> 5	1	Never
542	no	51	Woman	5	3	1	2	6	5	1	> 5	5	Once a year
548	no	22	Woman	8	8	6	1	1	1	1	> 5	7	Once a year
549	no	46	Woman	8	9	1	1	1	1	1	> 5	8	Once a month
551	no	41	Woman	1	1	5	1	2	7	9	1	1	Once a week
559	no	20	Woman	9	9	1	1	1	1	1	> 5	9	Once a year
566	no	58	Woman	9	9	5	1	1	1	1	> 5	9	< Once a year
568	no	50	Man	7	7	1	1	1	1	1	> 5	8	Never
569	no	62	Man	6	6	7	4	3	4	3	> 5	6	< Once a year
571	no	45	Woman	9	9	1	1	1	1	1	> 5	9	Once a year
572	no	68	Woman	9	9	1	1	1	1	1	1	9	< Once a year
574	no	43	Woman	9	9	5	1	1	1	1	> 5	8	Once a year
577	no	59	Woman	9	9	8	6	1	1	1	> 5	8	Once a year
578	no	47	Woman	9	8	7	1	1	1	1	> 5	8	Once a month
582	no	25	Woman	9	9	1	1	1	1	1	> 5	9	< Once a year
585	no	52	Woman	9	9	1	1	1	1	1	> 5	9	Once a year
589	no	67	Man	9	9	8	5	2	2	2	> 5	9	< Once a year
590	no	59	Man	9	9	1	5	1	5	1	> 5	5	Never
592	no	52	Man	9	9	5	2	1	1	1	> 5	3	< Once a year
596	no	59	Woman	8	5	1	1	1	3	1	> 5	8	Once a month
598	no	63	Woman	9	6	1	1	1	2	1	> 5	9	< Once a year
600	no	53	Woman	7	7	1	1	1	1	1	> 5	7	Never
601	no	38	Woman	9	9	1	1	1	1	1	2 to 5	5	Never
605	no	79	Woman	9	9	9	1	1	1	1	2 to 5	9	< Once a year
607	no	57	Man	9	7	1	1	1	1	1	> 5	8	< Once a year
609	no	37	Woman	9	8	1	1	1	1	1	> 5	6	Once a year
610	no	19	Woman	7	6	6	1	1	1	1	2 to 5	6	< Once a year
612	no	74	Man	9	9	7	1	1	1	1	1	9	Never
614	no	66	Woman	9	9	7	1	1	1	1	> 5	9	Once a month
618	no	56	Woman	8	8	1	1	1	1	1	> 5	6	Once a month
621	no	62	Woman	9	9	1	1	1	1	1	> 5	9	Once a year
622	no	52	Man	8	8	5	1	1	3	2	> 5	5	Once a year
623	no	48	Woman	8	8	7	1	1	1	1	> 5	8	Never
624	no	55	Man	8	8	8	6	3	1	1	> 5	5	Once a year
625	no	26	Woman	9	9	1	1	1	1	1	2 to 5	8	< Once a year
638	no	69	Woman	9	9	9	1	1	1	1	> 5	9	Never
640	no	56	Woman	5	7	2	7	2	2	2	2 to 5	6	Once a month
642	no	46	Woman	8	8	2	1	1	3	1	1	4	Never
644	no	85	Man	9	5	2	2	2	3	3	> 5	8	Once a year
646	no	22	Woman	8	9	6	1	6	1	2	2 to 5	7	Once a year
650	no	72	Woman	9	7	5	5	5	5	5	> 5	7	Once a year
654	no	47	Woman	8	7	1	1	1	1	1	> 5	9	Once a month
661	no	43	Woman	8	8	1	1	1	1	1	> 5	7	< Once a year
668	no	56	Woman	9	9	5	5	5	5	5	> 5	9	Once a year
669	no	24	Woman	9	8	2	1	1	1	1	> 5	9	Once a year
672	no	51	Woman	9	9	1	1	1	1	1	> 5	9	Never
674	no	22	Woman	9	9	1	1	1	2	1	> 5	8	Once a year
678	no	74	Woman	8	8	2	3	1	2	4	> 5	7	Once a year
680	no	18	Woman	8	7	1	1	1	1	1	> 5	9	Never
681	no	55	Woman	9	9	1	1	1	1	1	> 5	9	Never
682	no	38	Woman	8	8	1	5	1	4	2	> 5	4	Once a year
684	no	25	Woman	4	4	1	7	8	1	1	2 to 5	1	Once a month
687	no	40	Woman	9	9	1	1	5	1	1	> 5	6	Never
688	no	66	Woman	8	8	1	1	1	1	1	> 5	6	Never
690	no	55	Woman	9	9	1	1	1	1	1	> 5	9	Once a month
694	no	21	Woman	9	9	7	1	2	1	1	> 5	9	Once a month
697	no	23	Man	2	1	1	4	1	9	1	> 5	2	< Once a year
699	no	21	Woman	9	9	3	1	1	1	1	> 5	9	Once a month
700	no	22	Woman	9	9	1	1	1	1	1	> 5	9	Once a month
701	no	24	Woman	9	8	6	1	1	1	2	> 5	8	Once a month
705	no	22	Man	9	9	5	1	1	1	1	1	6	Once a year
709	no	23	Man	9	9	1	1	1	1	1	> 5	8	Once a week
712	no	22	Man	1	1	1	7	7	5	7	> 5	1	< Once a year
717	no	23	Woman	9	9	1	7	1	1	1	> 5	7	Once a year
720	no	48	Woman	9	9	1	1	1	1	1	> 5	9	Once a year
723	no	83	Woman	9	1	1	5	4	1	1	> 5	7	Never
728	no	45	Woman	8	8	5	5	5	5	5	> 5	9	Once a year
730	no	49	Woman	5	5	5	1	5	1	1	> 5	9	Never
733	no	50	Woman	9	9	5	1	1	1	1	> 5	9	Once a year
736	no	42	Woman	9	9	1	1	1	1	1	> 5	9	< Once a year
743	no	30	Woman	7	7	1	1	1	2	1	> 5	9	Never
749	no	22	Woman	7	8	1	4	1	3	1	2 to 5	4	< Once a year
750	no	63	Woman	6	5	6	1	1	7	1	1	8	< Once a year
751	no	67	Woman	9	6	2	2	1	2	3	> 5	8	< Once a year
752	no	25	Man	8	9	1	1	1	1	1	> 5	6	Once a year
754	no	31	Woman	2	1	1	1	7	1	1	> 5	1	Once a year
757	no	26	Woman	9	9	2	1	1	1	1	1	9	Once a week
758	no	50	Woman	6	7	1	6	1	1	1	1	6	< Once a year
760	no	51	Woman	8	8	1	1	1	1	1	> 5	8	< Once a year
762	no	49	Woman	8	8	2	1	1	1	1	> 5	8	Once a month
765	no	49	Woman	9	9	1	1	1	1	1	> 5	9	Once a year
767	no	36	Woman	8	9	1	2	1	2	1	> 5	6	Once a month
769	no	58	Woman	8	7	1	1	1	1	1	> 5	6	Once a year
770	no	54	Woman	8	8	1	1	1	1	1	> 5	8	< Once a year
775	no	26	Woman	7	7	1	2	3	2	1	> 5	4	< Once a year
776	no	53	Woman	1	4	4	9	4	9	7	> 5	3	Once a week
780	no	22	Woman	8	7	1	1	1	1	1	2 to 5	6	Never
781	no	26	Man	9	9	5	1	1	1	1	2 to 5	5	Once a year
782	no	54	Man	8	7	1	1	1	1	1	> 5	4	Never
788	no	73	Man	9	9	1	1	1	1	1	2 to 5	9	Once a year
791	no	64	Man	9	9	1	1	1	1	1	> 5	9	Once a month
793	no	18	Woman	9	9	3	1	1	1	1	> 5	6	Once a month
794	no	48	Woman	8	7	1	1	1	1	1	> 5	7	Once a year
796	no	43	Woman	9	9	1	1	1	1	1	> 5	9	Never
797	no	18	Woman	7	6	3	7	1	1	1	> 5	8	Once a year
798	no	51	Man	8	8	7	1	1	1	1	> 5	7	Once a week
800	no	18	Man	8	7	4	1	1	3	1	> 5	7	Never
801	no	50	Woman	9	8	6	1	1	3	1	2 to 5	8	< Once a year
803	no	44	Woman	9	8	1	1	1	1	1	> 5	8	Never
805	no	52	Woman	8	8	2	1	1	1	1	> 5	9	Once a year
806	no	58	Woman	9	9	8	1	1	1	1	> 5	8	Once a year
813	no	46	Man	8	9	5	1	1	1	1	2 to 5	5	< Once a year
814	no	28	Woman	9	9	1	1	1	1	1	> 5	9	Never
816	no	20	Man	8	9	2	1	1	1	1	> 5	9	Once a month
823	no	39	Woman	9	9	1	1	1	1	1	2 to 5	9	Never
824	no	35	Woman	9	9	5	1	1	1	1	2 to 5	8	Never
825	no	63	Woman	1	1	1	2	9	1	1	> 5	1	< Once a year
829	no	26	Man	9	8	1	3	1	1	1	> 5	9	Once a year
831	no	29	Woman	9	9	6	1	1	1	1	> 5	9	< Once a year
833	no	62	Woman	9	8	6	1	1	1	1	> 5	8	Once a week
836	no	28	Man	8	9	1	1	1	1	1	> 5	7	Once a year
837	no	51	Woman	2	1	6	2	9	3	5	> 5	1	Never
839	no	61	Woman	8	9	8	1	1	1	1	> 5	9	< Once a year
840	no	34	Woman	9	8	6	1	1	1	1	> 5	8	Once a week
841	no	56	Woman	5	1	1	1	9	1	1	2 to 5	1	Once a year
843	no	69	Woman	1	1	5	3	9	7	1	> 5	1	< Once a year
846	no	38	Woman	9	9	1	1	1	1	1	2 to 5	9	Once a year
848	no	60	Man	8	9	1	1	1	2	1	> 5	6	< Once a year
849	no	68	Woman	8	6	1	1	1	2	1	> 5	8	Once a month
850	no	37	Woman	9	9	1	1	1	1	1	> 5	9	Once a month
851	no	41	Woman	9	9	1	1	1	1	1	> 5	8	< Once a year
855	no	38	Man	3	5	4	1	6	1	1	2 to 5	3	< Once a year
858	no	51	Woman	9	9	1	1	1	1	1	> 5	9	< Once a year
859	no	60	Man	9	9	8	1	1	1	1	> 5	9	< Once a year
860	no	25	Woman	9	9	7	1	1	1	1	> 5	9	Once a month
861	no	71	Woman	8	8	3	1	1	5	1	> 5	6	Once a year
862	no	60	Woman	9	9	1	2	2	2	1	> 5	9	Once a year
864	no	67	Woman	9	9	5	5	5	5	5	2 to 5	9	Once a month
865	no	53	Woman	9	9	9	1	1	1	1	1	5	< Once a year
866	no	39	Woman	6	7	1	1	2	1	1	> 5	5	Once a year
867	no	62	Woman	9	9	1	1	1	1	1	> 5	9	Once a month
869	no	40	Woman	9	9	1	1	1	1	1	> 5	9	Once a month
870	no	40	Woman	1	1	1	6	9	1	1	> 5	1	Once a month
872	no	29	Woman	7	8	6	6	1	1	1	2 to 5	8	Once a year
874	no	65	Woman	1	2	4	2	1	4	2	> 5	1	Once a month
879	no	22	Woman	9	7	1	1	2	2	1	> 5	9	< Once a year
880	no	31	Man	8	8	2	1	1	1	1	> 5	7	Once a week
883	no	53	Woman	9	9	1	1	1	1	1	> 5	9	< Once a year
886	no	27	Man	9	9	1	1	1	1	1	> 5	9	Once a month
889	no	46	Woman	8	6	4	2	1	1	1	> 5	6	< Once a year
895	no	25	Woman	8	9	5	1	1	1	1	1	9	< Once a year
898	no	79	Woman	8	8	8	1	1	1	1	1	6	Once a year
899	no	42	Woman	8	8	1	1	1	1	1	> 5	9	Once a year
900	no	24	Woman	5	5	5	1	5	1	1	2 to 5	1	< Once a year
902	no	27	Woman	8	7	3	1	1	1	1	> 5	9	Once a year
906	no	44	Woman	9	7	1	1	1	1	1	> 5	9	Once a week
907	no	70	Woman	8	5	1	2	1	5	7	1	8	Never
908	no	75	Man	8	8	5	2	1	1	1	> 5	9	Never
909	no	78	Woman	9	9	1	1	1	1	1	> 5	9	Never
910	no	66	Woman	9	9	1	1	1	1	1	> 5	8	Once a month
913	no	66	Woman	6	1	5	7	1	1	1	1	2	< Once a year
914	no	31	Woman	9	9	1	1	1	1	1	2 to 5	7	< Once a year
916	no	40	Woman	5	6	1	6	1	6	3	> 5	7	< Once a year
917	no	39	Woman	9	9	9	1	1	1	1	1	9	Once a year
919	no	28	Woman	9	7	1	1	1	6	1	> 5	9	< Once a year
927	no	52	Woman	5	6	7	8	2	5	5	> 5	9	Once a year
928	no	53	Woman	9	8	5	1	1	1	1	1	7	Never
931	no	66	Man	1	1	8	9	9	1	1	1	1	Never
933	no	70	Man	1	1	1	1	8	8	1	> 5	1	Never
934	no	23	Woman	7	7	1	1	1	1	1	> 5	6	Once a year
936	no	40	Woman	9	9	1	1	1	1	1	> 5	9	Never
939	no	42	Woman	9	9	1	1	1	1	1	> 5	9	< Once a year
940	no	28	Woman	9	9	1	1	1	1	1	2 to 5	9	Once a year
941	no	69	Man	8	8	5	3	2	1	1	> 5	8	< Once a year
942	no	47	Woman	9	9	1	1	1	1	1	> 5	9	Once a month
945	no	65	Woman	9	9	6	4	1	1	1	1	7	Never
946	no	74	Woman	8	8	6	1	1	1	1	> 5	8	Once a month
951	no	60	Woman	9	8	1	1	1	1	1	> 5	8	Never
953	no	53	Woman	9	9	7	1	1	1	1	1	9	Never
958	no	64	Man	9	7	7	1	1	1	1	> 5	9	Once a year
959	no	24	Woman	3	2	7	2	9	2	2	1	1	< Once a year
964	no	41	Woman	7	6	2	2	1	1	1	> 5	5	< Once a year
966	no	51	Woman	5	6	6	1	2	1	6	> 5	4	Never
968	no	45	Woman	9	8	1	1	1	1	1	> 5	7	Never
970	no	55	Woman	8	6	2	1	1	1	1	> 5	8	< Once a year
977	no	45	Woman	8	9	1	1	1	1	1	> 5	9	Never
978	no	53	Woman	8	8	2	1	1	1	1	> 5	8	< Once a year
980	no	59	Woman	9	9	1	1	1	1	3	> 5	9	Once a week
981	no	47	Woman	9	9	1	1	1	1	1	> 5	9	Once a year
982	no	33	Woman	9	9	3	2	1	1	1	> 5	9	Once a week
983	no	31	Man	9	9	7	1	1	1	1	1	8	Never
984	no	27	Woman	8	7	1	1	1	1	1	> 5	8	Once a year
986	no	62	Woman	9	8	5	5	7	5	5	1	8	Once a month
987	no	20	Woman	8	8	3	1	1	1	1	1	8	Never
990	no	45	Woman	9	7	5	1	1	1	1	> 5	8	< Once a year
991	no	43	Woman	9	9	3	1	1	1	1	> 5	8	Once a month
995	no	55	Man	9	8	4	1	1	1	1	> 5	6	Never
997	no	67	Woman	9	8	5	5	5	5	5	2 to 5	9	< Once a year
999	no	45	Woman	9	5	1	1	1	1	1	> 5	9	Once a month
1000	no	39	Woman	8	8	1	1	1	1	1	> 5	5	Once a week
1003	no	49	Woman	9	9	7	1	1	1	1	> 5	7	< Once a year
1004	no	70	Man	1	1	5	5	8	5	5	> 5	9	< Once a year
1005	no	51	Woman	9	9	9	1	1	1	1	> 5	9	< Once a year
1006	no	78	Woman	9	9	3	1	1	1	1	> 5	7	Once a year
1007	no	44	Woman	9	6	2	1	1	2	1	1	8	Once a year
1008	no	67	Woman	8	8	5	1	1	1	1	> 5	8	Once a year
1009	no	55	Woman	8	9	5	1	1	1	1	> 5	9	Once a month
1014	no	52	Woman	9	8	1	1	1	1	1	2 to 5	8	< Once a year
1015	no	63	Woman	1	1	1	8	9	9	1	1	9	Never
1016	no	67	Woman	8	9	9	1	1	1	1	> 5	9	Once a year
1017	no	51	Woman	9	8	2	1	1	1	1	> 5	8	< Once a year
1019	no	55	Woman	9	9	8	1	1	1	1	> 5	9	Never
1023	no	24	Woman	8	9	1	1	1	1	1	> 5	5	Once a year
1027	no	25	Woman	8	4	1	5	2	1	1	> 5	9	Once a year
1028	no	66	Woman	1	6	7	9	9	6	1	1	1	< Once a year
1030	no	72	Woman	7	5	2	2	4	1	1	> 5	7	< Once a year
1031	no	38	Woman	9	9	9	1	1	1	1	> 5	9	Once a year
1032	no	26	Woman	1	1	1	7	9	2	2	> 5	1	< Once a year
1033	no	24	Woman	7	7	6	6	1	4	1	> 5	7	Never
1034	no	69	Woman	9	9	3	1	1	1	1	> 5	9	Once a year
1035	no	84	Man	3	1	6	1	5	2	1	1	3	Never
1036	no	64	Man	6	3	1	6	1	1	1	> 5	2	Never
1040	no	23	Woman	4	2	6	6	6	3	2	2 to 5	2	Once a year
1041	no	73	Man	1	1	1	1	7	8	8	2 to 5	1	Once a year
1044	no	28	Woman	4	1	1	1	7	1	1	2 to 5	2	< Once a year
1047	no	54	Woman	8	8	1	1	1	1	1	> 5	6	Once a year
1050	no	60	Woman	9	9	1	1	5	1	1	> 5	9	Once a year
1052	no	21	Man	7	7	6	1	2	1	1	> 5	9	Once a year
1053	no	39	Woman	6	5	6	5	5	5	5	> 5	8	Never
1054	no	54	Man	8	7	6	1	1	6	1	> 5	9	< Once a year
1057	no	77	Man	9	6	1	1	1	1	1	> 5	9	Once a year
1059	no	51	Man	2	1	4	1	5	1	1	1	1	Never
1062	no	51	Woman	9	9	1	1	1	1	1	> 5	9	Once a month
1065	no	72	Woman	9	9	1	1	1	1	1	> 5	5	Once a week
1066	no	55	Woman	9	8	1	1	1	1	1	> 5	7	< Once a year
1067	no	24	Woman	8	8	7	1	1	1	1	> 5	9	Once a month
1068	no	27	Woman	9	8	1	1	1	2	1	> 5	7	< Once a year
1069	no	19	Woman	9	9	2	1	1	1	1	2 to 5	6	Once a year
1070	no	37	Woman	9	9	1	1	1	1	1	> 5	9	Once a month
1071	no	65	Woman	5	1	1	1	1	1	1	> 5	4	Once a month
1072	no	28	Woman	9	9	2	1	1	1	1	2 to 5	9	Once a year
1074	no	57	Man	5	4	5	5	1	5	1	> 5	8	Never
1075	no	70	Man	9	9	2	1	7	1	1	> 5	8	Once a week
1077	no	72	Man	9	9	1	6	1	1	1	> 5	8	Once a month
1078	no	49	Woman	2	2	5	7	5	5	5	2 to 5	3	< Once a year
1079	no	54	Man	9	9	1	1	1	1	1	> 5	9	< Once a year
1082	no	46	Woman	5	1	5	1	3	5	1	2 to 5	3	Never
1083	no	56	Woman	5	8	2	1	1	3	2	1	4	Never
1084	no	31	Woman	9	9	1	1	1	1	1	> 5	9	< Once a year
1086	no	29	Woman	9	9	6	1	1	1	1	> 5	9	< Once a year
1087	no	70	Woman	4	4	2	2	1	2	1	2 to 5	7	< Once a year
1089	no	65	Man	3	3	7	8	3	3	3	> 5	7	< Once a year
1093	no	55	Woman	3	5	8	5	5	2	2	1	6	Never
1096	no	53	Woman	9	9	7	1	1	1	1	> 5	9	Once a month
1097	no	61	Woman	9	7	7	1	1	1	5	2 to 5	9	Never
1100	no	48	Woman	9	9	1	1	1	1	1	1	9	Once a year
1101	no	35	Woman	9	9	1	1	1	1	1	> 5	7	Once a month
1103	no	58	Man	8	8	5	2	1	1	2	> 5	8	Once a month
1104	no	27	Woman	6	6	1	2	3	1	1	1	5	Never
1105	no	45	Woman	6	6	1	1	5	1	1	2 to 5	1	< Once a year
1107	no	53	Woman	9	9	1	1	1	1	1	> 5	9	Once a month
1108	no	51	Woman	9	9	1	1	1	1	1	> 5	9	Once a month
1112	no	38	Woman	8	9	6	1	1	1	1	2 to 5	7	Once a year
1117	no	21	Woman	9	9	7	1	1	1	1	2 to 5	9	< Once a year
1119	no	64	Woman	9	9	6	1	1	1	1	2 to 5	5	Never
1120	no	28	Woman	9	9	1	1	1	1	1	2 to 5	8	Once a year
1121	no	75	Man	6	6	1	2	4	2	6	> 5	5	< Once a year
1122	no	58	Woman	9	9	5	1	1	1	1	1	9	Once a year
1123	no	76	Man	9	8	1	1	1	1	1	> 5	9	< Once a year
1125	no	64	Woman	8	8	5	1	1	1	1	> 5	5	Once a year
1126	no	54	Woman	6	5	9	5	5	5	5	1	9	Once a week
1127	no	43	Woman	8	6	1	1	1	2	1	> 5	9	Once a week
1128	no	66	Woman	8	7	2	2	1	1	1	2 to 5	9	Once a year
1130	no	40	Woman	9	9	1	1	1	1	1	> 5	9	Never
1134	no	62	Man	9	9	6	1	1	1	1	> 5	9	Once a year
1136	no	64	Woman	9	9	5	1	1	1	1	> 5	9	Once a year
1137	no	76	Woman	9	9	1	1	1	1	1	> 5	7	Never
1143	no	62	Woman	8	5	5	1	1	1	1	> 5	7	Never
1145	no	40	Woman	8	8	1	1	1	1	1	1	5	< Once a year
1146	no	45	Woman	8	7	7	5	2	3	2	> 5	8	Once a year
1147	no	25	Woman	8	9	7	1	1	2	1	> 5	9	< Once a year
1148	no	48	Woman	8	5	1	4	1	1	1	> 5	8	Once a year
1149	no	27	Woman	8	8	2	1	1	2	1	> 5	8	Once a year
1152	no	30	Woman	7	7	2	6	1	1	1	2 to 5	4	Once a year
1153	no	43	Man	9	9	3	1	1	1	1	> 5	9	Once a week
1154	no	18	Woman	7	8	1	1	1	3	1	> 5	6	< Once a year
1161	no	24	Woman	9	9	5	6	1	5	1	> 5	8	< Once a year
1162	no	18	Woman	8	9	4	2	1	1	1	> 5	9	Once a month
1165	no	63	Woman	9	7	2	2	1	1	1	> 5	9	Once a year
1172	no	27	Woman	9	6	1	1	1	1	1	> 5	9	Once a week
1185	no	41	Woman	9	7	5	1	1	1	1	> 5	8	Once a year
1192	no	26	Woman	8	8	1	1	1	1	1	> 5	7	Once a week
1198	no	24	Man	9	7	3	1	1	1	1	> 5	9	Once a month
1205	no	60	Man	5	5	5	5	5	5	5	> 5	5	Once a year
1212	no	26	Man	1	1	5	1	1	1	1	> 5	7	Once a month
1215	no	36	Man	9	9	1	1	1	1	1	> 5	9	< Once a year
1216	no	27	Man	9	8	1	2	1	1	1	> 5	8	Once a month
1224	no	58	Man	9	9	4	2	1	1	1	> 5	5	Once a month
1226	no	38	Man	9	7	5	1	1	1	1	> 5	9	Never
1234	no	53	Man	6	6	1	6	1	3	1	1	5	Once a month
1237	no	24	Woman	9	8	7	1	1	1	1	2 to 5	9	< Once a year
1238	no	22	Woman	8	8	1	1	2	5	2	> 5	9	Once a week
1240	no	49	Woman	8	7	6	3	3	3	3	2 to 5	8	< Once a year
1241	no	53	Man	8	7	1	1	1	1	1	> 5	8	< Once a year
1244	no	56	Man	9	9	5	1	1	1	1	> 5	5	< Once a year
1245	no	62	Woman	9	9	8	1	1	1	1	> 5	9	Never
1247	no	46	Woman	2	1	1	3	1	9	1	> 5	3	< Once a year
1250	no	66	Man	8	5	5	5	8	5	5	> 5	8	Never
1260	no	54	Man	9	7	1	1	1	1	1	> 5	7	Never
1261	no	51	Man	9	9	1	1	1	1	1	2 to 5	9	< Once a year
1262	no	45	Man	9	7	4	1	1	1	6	> 5	7	Once a week
1263	no	67	Man	9	7	9	2	1	1	1	1	9	< Once a year
1264	no	41	Man	7	7	5	1	1	1	1	> 5	4	Never
1269	no	48	Woman	9	9	8	1	1	1	1	> 5	9	Once a week
1270	no	23	Woman	3	1	2	1	8	1	3	> 5	1	Once a year
1271	no	45	Woman	7	7	9	5	2	1	1	2 to 5	7	< Once a year
1273	no	50	Woman	8	7	1	1	1	1	1	> 5	8	Once a month
1279	no	24	Woman	9	9	1	1	1	1	1	2 to 5	9	Once a year
1280	no	45	Woman	8	7	1	3	1	1	1	> 5	9	Once a week
1283	no	20	Woman	1	1	1	9	9	4	8	2 to 5	1	Once a month
1284	no	19	Man	9	9	4	4	1	1	1	> 5	5	Once a year
1288	no	60	Woman	9	9	2	1	1	1	1	2 to 5	9	Once a month
1289	no	51	Man	3	1	5	4	8	1	1	1	3	Never
1291	no	36	Woman	2	1	9	1	8	1	1	1	1	Once a week
1296	no	37	Man	9	9	1	1	1	1	1	> 5	9	< Once a year
1297	no	60	Man	8	7	1	1	1	1	1	> 5	8	Once a month
1298	no	41	Man	9	9	1	1	1	5	1	> 5	9	Once a month
1300	no	31	Woman	9	9	5	1	1	1	1	> 5	9	Once a year
1305	no	36	Woman	9	9	1	5	1	1	1	1	6	< Once a year
1308	no	66	Woman	9	9	6	2	2	2	2	> 5	9	< Once a year
1309	no	53	Woman	9	9	9	1	1	1	1	> 5	9	Once a month
1314	no	57	Man	9	9	1	1	1	1	1	> 5	6	< Once a year
1315	no	31	Man	8	9	6	1	1	1	1	> 5	8	Once a week
1317	no	58	Woman	9	8	1	1	1	1	1	> 5	9	Once a month
1319	no	46	Man	8	8	1	8	3	1	1	> 5	7	Once a week
1321	no	25	Woman	9	9	1	1	1	1	1	> 5	9	< Once a year
1323	no	69	Woman	9	7	1	1	1	1	1	> 5	7	< Once a year
1325	no	37	Woman	8	8	7	1	1	1	1	1	8	Once a month
1327	no	75	Woman	9	7	8	1	1	1	1	> 5	8	Once a month
1329	no	77	Woman	8	8	5	5	5	5	5	> 5	8	< Once a year
1332	no	23	Woman	9	9	3	1	1	1	1	> 5	9	Never
1333	no	43	Woman	8	8	6	3	1	1	1	2 to 5	9	Once a year
1336	no	40	Man	3	1	1	1	1	1	1	> 5	3	Once a month
1338	no	61	Man	8	8	6	1	1	1	1	> 5	6	Once a year
1341	no	76	Man	9	8	8	1	1	1	1	1	9	Once a year
1343	no	38	Woman	9	7	5	4	1	1	1	> 5	8	Once a year
1348	no	69	Man	5	1	5	6	9	1	1	> 5	1	< Once a year
1350	no	44	Man	9	9	8	1	1	1	1	2 to 5	9	Once a year
1357	no	44	Woman	9	9	8	1	1	1	1	> 5	9	< Once a year
1364	no	39	Woman	1	1	1	2	9	1	1	1	1	< Once a year
1365	no	53	Woman	9	9	1	1	1	1	1	> 5	9	Once a year
1366	no	52	Man	8	6	1	1	1	1	8	> 5	9	< Once a year
1368	no	45	Woman	6	6	3	6	2	3	3	2 to 5	4	< Once a year
1370	no	28	Woman	9	9	6	1	1	1	1	2 to 5	6	Once a year
1373	no	48	Woman	8	8	1	1	1	5	1	> 5	7	Once a year
1374	no	50	Man	9	8	1	1	1	1	1	> 5	8	Once a year
1375	no	53	Woman	9	4	5	2	1	2	2	> 5	9	Once a week
1377	no	79	Woman	5	5	7	1	1	4	5	1	9	Never
1382	no	80	Woman	6	6	4	3	3	3	3	1	7	Never
1386	no	78	Man	5	5	5	5	5	5	5	1	9	Once a year
1390	no	50	Man	9	9	6	1	1	1	1	> 5	9	Once a year
1391	no	53	Man	8	8	4	1	1	1	1	> 5	8	Once a year
1392	no	51	Man	8	8	2	6	1	1	1	> 5	8	< Once a year
1395	no	62	Woman	8	8	1	7	1	1	1	> 5	7	Once a year
1400	no	49	Man	9	8	4	1	1	1	1	> 5	9	< Once a year
1401	no	75	Man	3	5	5	7	5	5	5	> 5	8	Never
1402	no	58	Man	6	6	3	1	1	1	1	> 5	6	Never
1403	no	45	Man	8	8	1	1	1	1	6	> 5	8	Never
1406	no	48	Man	1	8	1	1	1	1	1	> 5	7	Once a week
1410	no	41	Woman	7	7	1	1	1	1	1	> 5	6	Never
1411	no	30	Woman	7	7	7	6	7	3	6	2 to 5	5	< Once a year
1413	no	39	Woman	9	9	1	1	1	1	1	> 5	7	< Once a year
1414	no	24	Woman	8	7	7	1	1	1	1	> 5	7	Never
1418	no	39	Woman	9	9	8	1	1	6	1	2 to 5	9	Once a year
1421	no	60	Woman	8	8	2	2	2	2	2	> 5	8	Once a year
1426	no	56	Woman	9	9	1	6	1	7	1	> 5	8	< Once a year
1427	no	35	Woman	9	9	8	1	1	1	1	> 5	9	Once a year
1431	no	27	Woman	9	9	1	4	1	1	1	> 5	9	Never
1433	no	24	Woman	9	9	1	1	1	1	1	> 5	9	Once a year
1436	no	37	Woman	8	8	1	1	1	1	2	> 5	8	Once a year
1437	no	49	Woman	9	9	1	1	1	1	1	2 to 5	9	Once a year
1439	no	40	Woman	9	7	1	1	1	2	1	> 5	9	< Once a year
1440	no	42	Man	9	8	5	1	1	1	1	> 5	8	Once a week
1443	no	40	Woman	9	9	1	1	1	1	1	> 5	8	Once a year
1445	no	34	Woman	9	9	1	1	1	1	1	> 5	9	< Once a year
1449	no	29	Woman	8	8	1	6	1	1	1	2 to 5	9	< Once a year
1450	no	55	Woman	6	6	1	1	1	2	1	> 5	5	Never
1451	no	76	Woman	9	9	5	1	1	1	1	> 5	7	Once a week
1452	no	39	Woman	9	9	1	1	1	1	1	> 5	9	Once a week
1460	no	61	Man	9	9	9	1	1	1	1	> 5	9	Once a month
1461	no	69	Man	5	2	1	1	1	1	1	> 5	9	Once a week
1464	no	58	Woman	9	9	1	1	1	1	1	> 5	9	Once a year
1466	no	25	Woman	9	5	1	1	1	1	1	> 5	7	Once a year
1468	no	35	Man	1	1	9	9	7	7	1	1	1	Once a month
1471	no	65	Man	9	8	1	1	8	1	1	> 5	8	Never
1472	no	62	Man	8	8	7	1	2	1	1	1	8	Never
1473	no	50	Woman	9	7	1	1	1	1	1	2 to 5	9	< Once a year
1475	no	38	Man	9	9	4	1	1	1	1	> 5	9	Once a year
1480	no	40	Man	9	8	6	1	1	1	1	> 5	9	< Once a year
1481	no	45	Woman	8	7	4	2	2	4	3	> 5	8	< Once a year
1484	no	47	Man	9	8	1	1	1	1	1	> 5	9	Once a month
1486	no	79	Woman	9	8	8	1	1	1	1	> 5	9	Never
1490	no	33	Woman	9	9	1	1	1	1	1	> 5	9	Once a year
1491	no	43	Woman	9	9	3	3	1	1	1	> 5	7	Once a month
1494	no	35	Woman	9	9	8	1	1	1	1	> 5	6	Once a year
1495	no	36	Woman	9	9	5	1	1	1	1	2 to 5	8	< Once a year
1496	no	21	Woman	1	1	1	8	9	1	1	1	1	Never
1498	no	69	Man	6	6	7	7	2	3	2	1	6	Once a year
1499	no	46	Woman	9	6	1	1	1	1	1	> 5	9	Once a week
1504	no	49	Man	8	9	2	1	1	1	1	> 5	9	Once a week
1505	no	66	Man	1	1	2	8	9	7	1	1	1	Never
1509	no	38	Woman	8	8	1	1	1	1	6	> 5	7	Once a year
1510	no	58	Woman	9	9	1	1	1	1	1	> 5	9	< Once a year
1511	no	44	Woman	9	9	3	1	1	1	1	2 to 5	9	< Once a year
1513	no	41	Man	5	2	2	2	2	2	1	2 to 5	4	< Once a year
1514	no	72	Woman	9	8	1	1	1	1	2	1	9	Once a year
1515	no	53	Man	9	1	1	1	1	1	1	> 5	9	Once a year
1516	no	54	Woman	9	9	1	1	1	1	1	> 5	9	< Once a year
1521	no	20	Man	9	9	6	1	1	8	1	> 5	8	Once a year
1525	no	60	Man	8	8	6	1	1	1	1	2 to 5	7	Once a year
1526	no	25	Woman	9	9	1	1	1	1	1	> 5	9	< Once a year
1527	no	52	Woman	9	9	1	1	1	1	1	> 5	9	Once a year
1536	no	54	Woman	9	9	4	1	1	1	1	2 to 5	2	< Once a year
1538	no	62	Woman	9	9	9	5	5	5	5	> 5	9	Once a week
1539	no	75	Man	8	8	5	1	1	5	5	> 5	9	Once a week
1540	no	68	Man	8	7	7	2	1	2	2	> 5	8	Never
1541	no	57	Woman	8	7	6	1	1	1	1	> 5	5	Never
1543	no	23	Woman	2	1	1	1	8	1	1	> 5	1	< Once a year
1546	no	67	Man	9	9	6	1	1	1	1	> 5	7	Once a month
1547	no	76	Man	9	8	5	1	1	1	1	2 to 5	7	< Once a year
1549	no	37	Man	9	8	1	1	1	1	1	> 5	9	< Once a year
1551	no	74	Man	8	7	1	1	1	1	1	> 5	8	Once a month
1554	no	71	Man	1	1	1	9	9	9	2	> 5	1	Once a year
1555	no	68	Woman	9	9	7	1	1	1	1	> 5	9	Once a year
1564	no	32	Woman	2	1	1	6	8	6	3	> 5	1	Once a year
1565	no	54	Woman	9	9	8	1	1	1	1	2 to 5	7	Never
1567	no	51	Man	9	9	7	1	1	1	1	1	5	Once a year
1570	no	27	Woman	9	9	1	1	1	2	1	> 5	6	< Once a year
1571	no	24	Woman	9	9	1	1	1	1	1	> 5	6	Once a month
1573	no	68	Man	9	9	1	1	1	1	1	> 5	9	Once a year
1576	no	55	Woman	9	9	1	1	1	1	1	> 5	9	Never
1577	no	61	Woman	8	8	1	1	1	1	1	> 5	7	Once a year
1579	no	59	Woman	9	7	1	1	1	1	1	> 5	8	Never
1580	no	77	Woman	9	9	9	1	1	1	1	> 5	9	Never
1582	no	53	Woman	1	1	1	1	8	1	5	> 5	1	Once a week
1584	no	19	Woman	9	9	1	1	1	1	1	> 5	8	Once a week
1585	no	59	Woman	9	8	6	1	1	1	1	> 5	6	< Once a year
1586	no	69	Man	9	7	1	1	1	1	1	> 5	8	Once a year
1590	no	75	Man	9	8	7	1	1	1	1	1	8	Once a year
1591	no	58	Woman	8	1	1	1	1	1	1	> 5	6	< Once a year
1592	no	75	Woman	6	6	1	1	1	3	2	> 5	7	Once a month
1593	no	65	Man	9	9	7	3	1	1	1	> 5	7	< Once a year
1595	no	78	Man	9	8	6	1	1	1	1	> 5	7	Once a week
1600	no	35	Woman	9	5	1	1	1	1	1	> 5	8	< Once a year
1601	no	47	Man	9	9	1	1	1	1	1	> 5	9	Once a year
1602	no	28	Woman	9	9	6	1	1	1	1	> 5	7	Once a year
1603	no	53	Woman	9	9	1	1	1	1	1	> 5	9	Once a week
1604	no	27	Man	8	7	1	1	1	1	1	> 5	8	< Once a year
1606	no	52	Man	7	7	5	1	3	1	8	> 5	5	Once a month
1609	no	72	Man	8	6	1	1	5	1	1	> 5	3	Once a month
1616	no	28	Woman	1	1	1	1	7	1	1	> 5	1	< Once a year
1617	no	52	Woman	5	5	5	5	5	5	5	> 5	5	< Once a year
1619	no	50	Man	8	8	7	1	1	1	1	> 5	8	Once a year
1620	no	59	Woman	1	1	8	9	9	7	9	1	9	Once a month
1624	no	47	Woman	8	7	6	6	1	6	1	2 to 5	8	< Once a year
1626	no	46	Woman	7	6	1	5	1	1	1	1	5	Once a year
1629	no	27	Woman	5	7	1	4	1	7	1	1	5	Once a year
1630	no	31	Woman	5	5	6	6	7	1	1	1	3	< Once a year
1631	no	30	Woman	3	5	1	1	8	1	1	> 5	1	Never
1633	no	31	Woman	9	9	1	1	1	1	1	> 5	9	Once a month
1640	no	28	Woman	1	1	1	1	9	2	1	> 5	1	< Once a year
1641	no	49	Woman	9	7	4	4	1	1	3	> 5	6	< Once a year
1644	no	41	Man	1	1	6	7	9	5	4	1	1	< Once a year
1646	no	60	Woman	6	6	3	8	3	2	2	> 5	3	Once a year
1647	no	60	Man	9	9	5	1	1	1	1	> 5	9	Never
1648	no	72	Woman	5	5	5	5	5	5	5	> 5	5	< Once a year
1652	no	41	Woman	9	9	6	1	1	1	1	> 5	9	Never
1656	no	53	Man	9	9	5	1	1	1	1	2 to 5	8	< Once a year
1658	no	29	Woman	9	9	1	1	1	1	1	> 5	9	Once a year
1662	no	61	Man	9	9	7	1	1	1	1	1	9	Once a month
1664	no	61	Woman	9	9	7	1	1	1	1	> 5	8	Once a year
1666	no	60	Woman	9	9	1	1	1	1	1	1	8	< Once a year
1667	no	55	Woman	9	9	8	1	1	1	1	1	9	Never
1670	no	44	Man	9	8	5	1	1	1	1	> 5	8	Never
1671	no	44	Woman	9	7	1	1	1	1	1	> 5	7	Never
1674	no	69	Woman	9	8	1	1	1	1	1	2 to 5	9	Once a year
1678	no	41	Woman	8	8	1	1	1	1	1	> 5	8	< Once a year
1679	no	46	Woman	9	9	1	1	1	1	1	> 5	8	< Once a year
1682	no	30	Woman	9	7	7	5	1	2	1	> 5	8	< Once a year
1685	no	62	Woman	9	9	1	3	1	2	2	> 5	7	< Once a year
1686	no	35	Woman	8	7	5	4	3	4	2	> 5	7	Once a month
1689	no	27	Man	4	6	5	5	7	5	5	> 5	3	Once a year
1690	no	66	Woman	9	9	1	1	1	1	1	2 to 5	9	< Once a year
229	yes
460	yes
956	yes
1139	yes
1282	yes

## Sheet: Figure 1D
Odorant	Source	Hedonicity
Alcohol	Pannel_Shared	4.53
Almond	Pannel_Shared	7.01
Anise (licorice)	Pannel_Shared	6.21
Apple	Pannel_Shared	7.59
Bakery (fresh bread)	Pannel_Shared	8.53
Banana	Pannel_Shared	7
Beery	Pannel_Shared	4.86
Black pepper	Pannel_Shared	5.19
Burnt candle	Pannel_Shared	4.92
Burnt rubber	Pannel_Shared	1.99
Burnt, smoky	Pannel_Shared	3.47
Buttery, fresh butter	Pannel_Shared	7.04
Camphor	Pannel_Shared	4.45
Caramel	Pannel_Shared	7.32
Cat urine	Pannel_Shared	1.36
Celery	Pannel_Shared	6.36
Chalky	Pannel_Shared	4.15
Chocolate	Pannel_Shared	7.78
Cinnamon	Pannel_Shared	7.54
Clove	Pannel_Shared	6.67
Coffee	Pannel_Shared	7.33
Cologne	Pannel_Shared	7.16
Eucalyptus	Pannel_Shared	5.99
Fecal (like manure)	Pannel_Shared	1.64
Garlic, onion	Pannel_Shared	4.83
Gasoline, solvent	Pannel_Shared	3.84
Grape juice	Pannel_Shared	7.07
Hay	Pannel_Shared	6.31
Herbal, green, cut grass	Pannel_Shared	7.14
Honey	Pannel_Shared	7.08
Lavander	Pannel_Shared	7.25
Leather	Pannel_Shared	6.3
Lemon	Pannel_Shared	7.5
Meaty (cooked, good)	Pannel_Shared	7.34
Metallic	Pannel_Shared	4.06
Minty, peppermint	Pannel_Shared	7.5
Musty, earthy, moldy	Pannel_Shared	3.06
New rubber	Pannel_Shared	4.04
Orange	Pannel_Shared	7.86
Paint	Pannel_Shared	4.25
Rose	Pannel_Shared	8.08
Soapy	Pannel_Shared	5.96
Sooty	Pannel_Shared	3.31
Soupy	Pannel_Shared	6.13
Spicy	Pannel_Shared	6.99
Tar	Pannel_Shared	3.37
Turpentine (pine oil)	Pannel_Shared	4.27
Urine	Pannel_Shared	1.66
Vanilla	Pannel_Shared	7.57
Violets	Pannel_Shared	7.68
Wet wool, wet dog	Pannel_Shared	2.72
Ammonia	Pannel_NonShared	2.53
Animal	Pannel_NonShared	3.87
Aromatic	Pannel_NonShared	6.41
Bark, birch bark	Pannel_NonShared	6.18
Beany	Pannel_NonShared	5.54
Bitter	Pannel_NonShared	3.62
Blood, raw meat	Pannel_NonShared	3.36
Burnt milk	Pannel_NonShared	2.81
Burnt paper	Pannel_NonShared	3.53
Cadaverous (dead animal)	Pannel_NonShared	1.25
Cardboard	Pannel_NonShared	4.46
Cedarwood	Pannel_NonShared	7.11
Cheesy	Pannel_NonShared	6.02
Chemical	Pannel_NonShared	3.36
Cherry	Pannel_NonShared	7.55
Cleaning fluid	Pannel_NonShared	3.31
Coconut	Pannel_NonShared	6.93
Cooked vegetables	Pannel_NonShared	6.58
Cool, cooling	Pannel_NonShared	6.53
Cork	Pannel_NonShared	5.19
Creostose	Pannel_NonShared	3.65
Crushed grass	Pannel_NonShared	6.34
Crushed weeds	Pannel_NonShared	4.79
Curaway	Pannel_NonShared	6.06
Dill	Pannel_NonShared	5.87
Dirty linen	Pannel_NonShared	2.45
Disinfectant, carbolic	Pannel_NonShared	3.4
Dry, powdery	Pannel_NonShared	4.93
Eggy (fresh eggs)	Pannel_NonShared	5.45
Etherish, anesthetic	Pannel_NonShared	3.46
Fermented (rotten) fruit	Pannel_NonShared	2.24
Fishy	Pannel_NonShared	3.02
Floral	Pannel_NonShared	7.79
Fragrant	Pannel_NonShared	7.52
Fresh green vegetables	Pannel_NonShared	7.19
Fresh tobacco smoke	Pannel_NonShared	4.34
Fried chicken	Pannel_NonShared	7.53
Fruity, citrus	Pannel_NonShared	7.72
Fruity, other than citrus	Pannel_NonShared	7.23
Geranium leaves	Pannel_NonShared	5.57
Grainy (as grain)	Pannel_NonShared	5.63
Grapefruit	Pannel_NonShared	6.95
Green pepper	Pannel_NonShared	6.39
Heavy	Pannel_NonShared	4.21
Household gas	Pannel_NonShared	2.7
Incense	Pannel_NonShared	6.01
Kerosene	Pannel_NonShared	3.33
Kippery (smoked fish)	Pannel_NonShared	4.31
Laurel leaves	Pannel_NonShared	5.97
Light	Pannel_NonShared	5.91
Malty	Pannel_NonShared	6.05
Maple syrup	Pannel_NonShared	7.26
Medicinal	Pannel_NonShared	4.11
Melon	Pannel_NonShared	7.41
Molasses	Pannel_NonShared	6
Mothballs	Pannel_NonShared	3.75
Mouse-like	Pannel_NonShared	2.8
Musky	Pannel_NonShared	5.21
Nail polish remover	Pannel_NonShared	4.19
Nutty	Pannel_NonShared	6.92
Oak wood, cognac	Pannel_NonShared	6.23
Oily, fatty	Pannel_NonShared	3.59
Peach	Pannel_NonShared	7.67
Peanut butter	Pannel_NonShared	6.99
Pear	Pannel_NonShared	7.26
Perfumery	Pannel_NonShared	6.96
Pineapple	Pannel_NonShared	7.59
Popcorn	Pannel_NonShared	7.47
Putrid, foul, decayed	Pannel_NonShared	1.26
Raisins	Pannel_NonShared	6.56
Rancid	Pannel_NonShared	1.85
Raw cucumber	Pannel_NonShared	6.3
Raw potato	Pannel_NonShared	5.26
Rope	Pannel_NonShared	4.84
Sauerkraut	Pannel_NonShared	4.4
Seasoning (for meat)	Pannel_NonShared	6.27
Seminal, sperm-like	Pannel_NonShared	3.96
Sewer odor	Pannel_NonShared	1.32
Sharp, pungent, acid	Pannel_NonShared	2.66
Sickening	Pannel_NonShared	1.66
Sour milk	Pannel_NonShared	2.09
Sour, vinegar	Pannel_NonShared	3.74
Stale	Pannel_NonShared	2.96
Stale tobacco smoke	Pannel_NonShared	2.17
Strawberry	Pannel_NonShared	7.93
Sulfidic	Pannel_NonShared	2.55
Sweaty	Pannel_NonShared	2.47
Sweet	Pannel_NonShared	7.03
Tea leaves	Pannel_NonShared	6.4
Varnish	Pannel_NonShared	4.15
Warm	Pannel_NonShared	5.78
Wet paper	Pannel_NonShared	4.06
Woody, resinous	Pannel_NonShared	5.94
Yeasty	Pannel_NonShared	4.93
