# Supplementary material for: Positive early-life olfactory memory is rooted in the olfactory bulb and triggers large-scale changes beyond the olfactory system
Source: PLoS Biol. 2026 Jul 14;24(7):e3003845. doi: 10.1371/journal.pbio.3003845 (PMC13367741; doi:10.1371/journal.pbio.3003845)
Supplement: S2 Data — (XLSX) [file pbio.3003845.s002.xlsx]

## Sheet: Figure 2B, 2C and 2D
cage	grp	mean_frequency	mean_duration	mean_number
2110	PLAY-O	70.9866666666667	0.0146	0.142857142857143
2113	CTRL-O	79.2402985074627	0.0427940298507463	0.930555555555555
2141	PLAY-O	78.7707142857143	0.0155702127659574	3.525
2147	CTRL-O	74.8480769230769	0.011825	1.73333333333333
2148	PLAY-O	77.9759615384615	0.0187028846153846	2.16666666666667
2297	PLAY-O	79.4741784037559	0.0280163716814159	3.76666666666667
2299	CTRL-O	77.1870967741935	0.014047619047619	1.3125
2303	CTRL-O	78.016577540107	0.0137681081081081	3.08333333333333
2311	PLAY-O	80.2116279069767	0.01587421875	2.13333333333333
2314	CTRL-O	71.9875	0.0182	0.133333333333333
2330	PLAY-O	80.8218181818182	0.02232	0.6875
2901	PLAY-O	80.4586466165414	0.0220503703703704	2.7
2906	CTRL-O	75.65	0.012875	0.1
2913	PLAY-O	77.663309352518	0.0148449275362319	2.76
2958	CTRL-O	77.5833333333333	0.0293	0.12
2989	PLAY-O	81.5324561403509	0.0286114035087719	2.28
3007	CTRL-O	70.4461538461538	0.0275583333333333	0.3
3066	PLAY-O	76.9290322580645	0.0230516129032258	1.9375

## Sheet: Figure 2E, 2F and 2G
mice	sex	grp	habituation	spontaneous_pref	index
2110	Male	PLAY-O	0.765	10.895	1.04689017904481
2111	Male	PLAY-O	-0.611	18.18	0.547947075067243
2112	Male	PLAY-O	0.032	7.69	-0.315593323534588
2113	Male	CTRL-O	0.625	12.1	1.06790918268293
2114	Male	CTRL-O	0.191	12.13	0.559550062696602
2115	Female	PLAY-O	0.718	5.78	0.199661507872476
2116	Female	CTRL-O	-0.93	12.92	-0.643236944855165
2118	Male	CTRL-O	-0.308	14.96	0.40772823886399
2119	Female	PLAY-O	-0.511	9.32	-0.705154366826527
2120	Female	CTRL-O	-1.235	7.78	-1.79929952510114
2131	Male	PLAY-O	-0.654	13.995	-0.150612897241606
2132	Male	PLAY-O	-0.248	14.54	0.413644807561499
2133	Male	CTRL-O	-1.036	14.74	-0.486842312284326
2134	Female	PLAY-O	-0.65	4.47	-1.62011476021065
2135	Female	PLAY-O	-1.201	16.54	-0.403283128485406
2136	Female	PLAY-O	-0.623	18.725	0.618114945354981
2137	Female	CTRL-O	0.442	8.025	0.220889805097177
2138	Female	CTRL-O	-1.129	19.3	0.109001709840787
2139	Male	CTRL-O	-0.324	21.4	1.38556543845726
2140	Male	CTRL-O	0.165	7.29	-0.220292842708186
2141	Male	PLAY-O	2.107	21.28	4.24051492076664
2142	Male	PLAY-O	0.444	39.76	5.13503223377362
2143	Female	CTRL-O	-0.277	16.11	0.622362287930163
2144	Female	CTRL-O	-1.655	10.91	-1.81130829347791
2145	Female	PLAY-O	-1.385	14.01	-1.0123574690551
2146	Female	PLAY-O	-0.564	16.94	0.411581875321762
2147	Male	CTRL-O	-1.092	17.2	-0.172290151163391
2148	Male	PLAY-O	1.993	9.95	2.3521646335551
2149	Female	PLAY-O	1.011	11.98	1.50560098177719
2150	Female	PLAY-O	-0.881	19.13	0.37583420142605
2151	Female	CTRL-O	-0.826	6.5	-1.51395973586564
2152	Female	CTRL-O	-0.982	2.16	-2.37007954253984
2153	Female	CTRL-O	-1.789	4.2	-3.00823965432896
2154	Male	CTRL-O	0.012	8.63	-0.193745670970723
2155	Male	CTRL-O	-1.076	8.6	-1.48444092450685
2156	Male	CTRL-O	-0.948	7.33	-1.52970468748113
2157	Male	PLAY-O	-0.217	10.32	-0.202861833667947
2158	Male	PLAY-O	-1.263	29.84	1.58193569491142
2159	Female	PLAY-O	-0.544	15.3	0.181391860894408
2160	Female	CTRL-O	-0.517	14.91	0.1529445814732
2161	Female	PLAY-O	0.212	10.55	0.339828569525903
2162	Male	CTRL-O	-1.462	8.14	-2.01190210914514
2163	Male	PLAY-O	-0.19	10.01	-0.218927128876185
2164	Female	PLAY-O	0.141	15.64	1.04370796519433
2165	Female	CTRL-O	0.377	11.58	0.694282077260801
2166	Female	PLAY-O	-0.149	8.75	-0.365480023256469
2167	Male	PLAY-O	-0.44	9.8	-0.54693811166691
2168	Male	PLAY-O	0.773	7.77	0.572675185501077
2169	Male	CTRL-O	-0.996	23.62	0.934839259232427
2170	Male	CTRL-O	-0.501	7.86	-0.919305247743965
2171	Female	CTRL-O	-0.556	11.72	-0.386886329799126
2172	Female	CTRL-O	-2.149	8.13	-2.82550659476042
2173	Female	PLAY-O	-0.063	15.57	0.791738977234932
2194	Female	CTRL-O	-0.903	13.19	-0.569532854519369
