# Supplementary material for: Positive early-life olfactory memory is rooted in the olfactory bulb and triggers large-scale changes beyond the olfactory system
Source: PLoS Biol. 2026 Jul 14;24(7):e3003845. doi: 10.1371/journal.pbio.3003845 (PMC13367741; doi:10.1371/journal.pbio.3003845)
Supplement: S3 Data — (XLSX) [file pbio.3003845.s003.xlsx]

## Sheet: Figure 3A, 3B and 3C
mice	sex	grp	CldUcFos_perc	cFos_density	CldU_density
2110	Male	PLAY-O	25.531914893617	1397.51875	446.948897743962
2111	Male	PLAY-O	35.7142857142857	1114.72757142857	486.368488779941
2112	Male	PLAY-O	26.6129032258064	1279.57921428571	398.859196586086
2113	Male	CTRL-O	17.2413793103448	1310.9524	366.087856795462
2114	Male	CTRL-O	27.2058823529412	1351.1546875	372.242269381018
2115	Female	PLAY-O	25.4777070063694	1110.3827232281	260.942446581719
2116	Female	CTRL-O	14.018691588785	1113.98166851544	322.782744698855
2118	Male	CTRL-O	16.8	1271.37425	431.085325386037
2119	Female	PLAY-O	15.7894736842105	1455.2437134723	138.900221846603
2120	Female	CTRL-O	21.1267605633803	1527.78197584939	323.740533410387
2135	Female	PLAY-O	29.7619047619048	1324.56852159741	154.16981368055
2137	Female	CTRL-O	23	1511.62574426477	175.67514195013
2139	Male	CTRL-O	26.7326732673267	1671.25907142857	217.307969586317
2140	Male	CTRL-O	26.4957264957265	1548.33307142857	267.19598841353
2142	Male	PLAY-O	23.5955056179775	1432.52325	332.696078174169
2144	Female	CTRL-O	21.9047619047619	1464.39734156023	183.220060384438
2146	Female	PLAY-O	20.2127659574468	1237.71251035138	196.123357833576
2147	Male	CTRL-O	30.0884955752212	1239.78747036643	404.256248150062
2148	Male	PLAY-O	29.9145299145299	1279.86665923193	257.725793818244
2151	Female	CTRL-O	25.6	1585.6434473417	261.3141898772
2153	Female	CTRL-O	20.6611570247934	1436.03002669252	229.607524273821
2155	Male	CTRL-O	25	1226.89010760081	326.003418487967
2156	Male	CTRL-O	25.78125	1264.53856487406	310.98086102072
2157	Male	PLAY-O	32.8358208955224	1572.43505050423	392.392289625638
2158	Male	PLAY-O	28.448275862069	1354.31462364836	432.395763583901
2161	Female	PLAY-O	26.056338028169	1332.63501107712	223.307247726117
2164	Female	PLAY-O	31.496062992126	1504.58791451935	270.145621481583
2166	Female	PLAY-O	27.2727272727273	1653.96629283239	193.886815608163
2167	Male	PLAY-O	24.7619047619048	1410.36371428571	229.27122721543
2171	Female	CTRL-O	19.1919191919192	1477.66089984497	209.933178189311
2172	Female	CTRL-O	23.8095238095238	1089.37256016185	138.931200675495
2173	Female	PLAY-O	22.4299065420561	1365.76689758628	133.444798755134
