# Supplementary material for: Positive early-life olfactory memory is rooted in the olfactory bulb and triggers large-scale changes beyond the olfactory system
Source: PLoS Biol. 2026 Jul 14;24(7):e3003845. doi: 10.1371/journal.pbio.3003845 (PMC13367741; doi:10.1371/journal.pbio.3003845)
Supplement: S4 Data — (XLSX) [file pbio.3003845.s004.xlsx]

## Sheet: Figure 4B, 4C, 4D
mice	sex	grp	habituation	spontaneous_pref	index
3121	Male	EYFP_eNpHR	-0.312	33.84	0.571770195392243
3122	Male	EYFP_eNpHR	-0.296	10.64	-0.847730144843006
3123	Female	EYFP_eNpHR	0.089	14.15	-0.327913871877127
3124	Female	EYFP_eNpHR	-1.442	24.78	-0.877252843394576
3125	Female	EYFP_eNpHR	-0.813	18.43	-0.77395256148537
3126	Male	EYFP_eNpHR	-1.677	17.64	-1.50303295421406
3127	Male	EYFP_eNpHR	-0.04	53.62	2.00693107805969
3128	Male	EYFP_eNpHR	-2.367	17.48	-2.05621658403811
3129	Male	EYFP_eNpHR	-0.405	5.76	-1.23479148439778
3131	Female	EYFP_eNpHR	-4.854	31.45	-3.15213862156119
3132	Female	EYFP_eNpHR	-1.033	26.31	-0.460761154855643
3133	Female	EYFP_eNpHR	-0.3	26.23	0.111465927870127
3149	Male	EYFP	-0.605	14.75	-0.837333527753475
3150	Male	EYFP	0.81	23.5	0.816963157383105
3153	Female	EYFP	0.977	29.29	1.30586662778264
3154	Female	EYFP	-0.242	40.32	1.02688830562846
3156	Female	EYFP	-0.113	46.65	1.51920384951881
3159	Male	EYFP_eNpHR	-0.804	26.45	-0.27180421891708
3160	Male	EYFP_eNpHR	0.299	29.81	0.804107125498202
3161	Male	EYFP_eNpHR	-0.264	16.59	-0.455249343832021
3162	Female	EYFP_eNpHR	-0.855	52.23	1.27939632545932
3163	Female	EYFP_eNpHR	-0.309	19.72	-0.297472538154953
3164	Female	EYFP_eNpHR	1.708	1.99	0.196271993778555
3201	Male	EYFP	-0.194	51.72	1.76838728492272
3202	Male	EYFP	-0.252	68.53	2.76037231457179
3203	Male	EYFP	-1.289	22.08	-0.923447069116361
3204	Male	EYFP	0.059	16.34	-0.216350733936036
3207	Female	EYFP	-0.023	56.48	2.19686011470788
3208	Female	EYFP	0.287	36.06	1.18046077573637
3209	Female	EYFP	-3.613	13.75	-3.26756585982308

## Sheet: Figure 4F and 4G
mice	sex	grp	EYFPcFos_perc	EYFP_density
3154	Female	PLAY-Cont	0.22972972972973	18.5
3156	Female	PLAY-Cont	0.238095238095238	18.375
3207	Female	PLAY-Cont	0.226744186046512	21.5
3209	Female	PLAY-Cont	0.173410404624278	21.625
3123	Female	PLAY-Halo	0.143617021276596	23.5
3131	Female	PLAY-Halo	0.165714285714286	21.875
3132	Female	PLAY-Halo	0.162162162162162	13.875
3163	Female	PLAY-Halo	0.182432432432432	18.5
3149	Male	PLAY-Cont	0.149253731343284	19.1428571428571
3150	Male	PLAY-Cont	0.14367816091954	21.75
3202	Male	PLAY-Cont	0.15625	28
3203	Male	PLAY-Cont	0.130890052356021	23.875
3204	Male	PLAY-Cont	0.221052631578947	23.75
3122	Male	PLAY-Halo	0.113513513513514	23.125
3128	Male	PLAY-Halo	0.171052631578947	19
3159	Male	PLAY-Halo	0.122302158273381	17.375
3160	Male	PLAY-Halo	0.130653266331658	24.875
3161	Male	PLAY-Halo	0.118055555555556	18
