# Supplementary material for: Positive early-life olfactory memory is rooted in the olfactory bulb and triggers large-scale changes beyond the olfactory system
Source: PLoS Biol. 2026 Jul 14;24(7):e3003845. doi: 10.1371/journal.pbio.3003845 (PMC13367741; doi:10.1371/journal.pbio.3003845)
Supplement: S5 Data — (XLSX) [file pbio.3003845.s005.xlsx]

## Sheet: Figure 5 
mice	grp	MOB	AOB	AON	Pir	Tub	ACo	PLCo	BLA	TT	ECx	Insula	Hipp	LS	MS	HDB	mPF	OF	AS	AC	CPu	VP	GP	S1	S2	Mot	Audi	Par
2120	CTRL-O	0.00112683399827839	0.000344040712397685	0.000253163181669585	0.000419684239664801	0.0000565841405112803	0.0000607061185394932	0.000106503049698513	0.0000142618897263086	0.000146087506939149	0.0000575421292302376	0.0000577553714183587	0.0000561127787199627	0.000112401455174789	0.0000843175375836374	0.0000334831790935417	0.0000862163189263146	0.000191155168934836	0.00008020980165867	0.000084645530123207	0.0000448201734212663	0.0000386723481121441	3.12450253415375E-06	0.0000919176788159181	0.0000364930568864206	0.000123495018107386	0.000200981970335481	0.000178752444419623
2153	CTRL-O	0.000944435909363806	0.000173362172410909	0.000310824115668661	0.000703634504337558	0.000167558673715274	0.0000956794526804124	0.000179359115797217	0.0000233731298959925	0.000307782659440514	0.000220940201856197	0.000128577562457741	0.0000576211323396415	0.000151626003468291	0.000144189191476096	0.000143819593390258	0.000235620574860407	0.000158778253466057	0.000158254547733224	0.000111149371351983	0.0000416205928607626	0.0000744897010010418	2.65516908266945E-06	0.000149535628465783	0.0000934858837566562	0.000216198808033878	0.000196643051389107	0.000295445804301594
2172	CTRL-O	0.00139429392105336	0.000287739799399846	0.000494219367917771	0.000866721375091876	0.000171916654898458	0.000240362857961171	0.000158464950221173	0.0000333230969218157	0.000337516840240073	0.000197133443176088	0.000196539934150728	0.0000452881047452847	0.000125135076230858	0.000193039071449879	0.000144431571579143	0.000419528808682513	0.000235948888895218	0.000154494835166562	0.000101625704154025	0.0000567787381674461	0.0000742050407561143	0.0000193362376479481	0.000257301722967146	0.000202364418125912	0.000286962639912999	0.000154754111400946	0.000278655222338448
2113	CTRL-O	0.00221921110703782	0.000958938712952949	0.000795687453371614	0.00109074636331916	0.000251809615146861	0.00018541767741839	0.000435099529923507	0.00010596863272871	0.000196639825613501	0.000431306412950512	0.000192537286064256	0.000115140985318856	0.000178227005759104	0.000290140467769676	0.000326764665874417	0.000198090977435173	0.000254386923775087	0.000194915534098551	0.000191994187384225	0.00012876898863707	0.000128318530308637	0.0000631791622059261	0.000324937857909686	0.000293388423286131	0.000340673259520735	0.000826260088041866	0.000459025652344916
2118	CTRL-O	0.00221449548921657	0.000790323317955488	0.000680005736107414	0.000761123033593012	0.000434585854200979	0.000106739729287429	0.00018991269893925	0.000102627013824232	0.000304830317735461	0.000189721472743708	0.000208375594816754	0.0000721680131848262	0.000218543461815186	0.000236235492935319	0.000175701031699978	0.000274235375608755	0.000478656273628749	0.00013193959696175	0.000105520950556834	0.000098766661672022	0.0000544133606519683	0.0000339024727867042	0.000202612193758207	0.000136054957921363	0.000215087180330306	0.000481392047892526	0.000558783833837378
2133	CTRL-O	0.00288315619189199	0.000143389849507365	0.000464802937855071	0.00076591229986936	0.000147827598423792	0.000456993306868601	0.000656495555709239	0.0000844467767158557	0.000195740787074982	0.000812412094823215	0.000108545617895051	0.0000751876775453564	0.000204358276062384	0.000520401230079166	0.000199583610069953	0.000139164668545041	0.00019639596157407	0.000107258069509566	0.0000787283537980523	0.0000701102398971222	0.0000645684329990033	0.0000271955585805155	0.000149596774554721	0.000203665553242317	0.000158210369483933	0.000555311024452093	0.000267113011384735
2139	CTRL-O	0.00142194120459683	0.00019520111735418	0.000199322904613784	0.00101744193071583	0.000193443363315055	0.0000777656065703078	0.000140332283207066	0.0000244820692883353	0.0000661728916099641	0.0000696714630771318	0.000183764543592255	0.0000308037075325549	0.0000927517636615882	0.0000671328094078848	0.000125355450737289	0.000224946579594981	0.000184829500773341	0.0000793228070079767	0.0000685846131942864	0.0000270604293093752	0.0000451651977868692	0.0000128893031892325	0.000126128896236969	0.000133318267929268	0.000152976582116376	0.0000886954688794378	0.000185052287540161
2140	CTRL-O	0.00115237588444203	0.000445651211359137	0.00051827276682839	0.000976587085718284	0.000271701553923423	0.000107153563821944	0.000139548209852671	0.0000483033801687442	0.000199002417248911	0.000215426760343541	0.00010229021385192	0.0000555421652380848	0.000113590735574291	0.000109218402513979	0.000132867610245022	0.000244059695032188	0.00017508367303084	0.000149438832734193	0.0000769169728308557	0.0000452793368931601	0.0000773763453829494	9.87568714752782E-06	0.000235099014564117	0.000129472476632232	0.000278851708912477	0.000308684678049953	0.000247356668336814
2147	CTRL-O	0.000871340971056577	0.000171969302396078	0.000220783358337757	0.00045620513621268	0.0000910673924262937	0.000172414450801977	0.0000949284527205439	0.000095919615429128	0.000113672613795681	0.000217834444510956	0.0000502712188599703	0.0000674027890819147	0.000123208892532274	0.0000960432583007121	0.000164096735166281	0.0000926798256003639	0.0000769059487543024	0.0000804483911233919	0.0000579148444282132	0.0000434693055519827	0.0000716825169912362	0.0000357921710029052	0.000136911665251844	0.00006618724702049	0.000183348227259347	0.000258801139467118	0.0000965964766377213
2156	CTRL-O	0.000338526727778696	0.0000613001888493411	0.0000902381907064807	0.000209736738827352	0.0000561883357334339	0.0000819238685817568	0.000078114824146305	0.0000386648100867988	0.0000955970325275168	0.0000433870039869868	0.0000376584182775742	0.000062890989992219	0.000125482469901763	0.000274485665329235	0.000035231565590809	0.000049451954102698	0.000042095201813822	0.0000650058512357356	0.0000620200171402514	0.000030384346282091	0.0000117162888337491	0.0000145220119636344	0.0000585130319212689	0.0000327873107949346	0.0000847990190793922	0.000036599374518743	0.0000419803453265303
2115	PLAY-O	0.00137392913729674	0.000814622221128742	0.000267077384539644	0.000403699829395133	0.0000671923104442583	0.00010294877253218	0.0000590030929580203	0.00010546208659187	0.000314195032479893	0.00016260335806527	0.0000701186435772839	0.0000640381791559997	0.000159221445531777	0.000190486822955751	0.000100095205105715	0.000154837619409709	0.000241347967811305	0.000140333029131702	0.000102744529386058	0.0000912294236305804	0.000060294616795314	0.0000215577091294309	0.00019933285223535	0.0000932151463747604	0.00027439256048305	0.000231776990696427	0.000417437433750576
2119	PLAY-O	0.00094228216851803	0.000314419514669729	0.000230140240930411	0.000177767639742414	0.0000435506871461772	0.000021712454426883	0.0000291477818068473	0.0000323579101097861	0.0000866787856115626	0.0000407164674260493	0.0000271154057886113	0.0000352248897208225	0.000117272233432389	0.000096530835716863	0.000034718456892549	0.0000535728342071969	0.000146575841561786	0.000108073737742351	0.0000737714416705021	0.000035448707313055	0.0000408875126089148	5.17557630371888E-06	0.0000510892330991757	0.0000157312984547985	0.0000808244035747649	0.0000762695190780809	0.0000620739431533074
2166	PLAY-O	0.00139379706551625	0.000476391512124937	0.000421045225359028	0.000990596094384239	0.000294460923421004	0.000240154137370058	0.000125320102566887	0.0000542304060560874	0.000208892989777161	0.00012091125330499	0.000190966181159614	0.000109314652754328	0.0000789540087393603	0.000101487751484208	0.0000594042900693017	0.000130937897636782	0.000266063776242456	0.0000993410540613186	0.0000484024954922271	0.0000472151384549122	0.0000320736488561774	0.0000220306517428451	0.00022271039415983	0.000238423907848913	0.000217314718047755	0.000358693237704544	0.000391381630968253
2112	PLAY-O	0.00224138984734168	0.000261357421263194	0.000337246096985234	0.000855329072806859	0.000404988039202289	0.000291319188009721	0.000290104616878455	0.000181594759584263	0.000201713719035865	0.000172377352420475	0.000189823935572577	0.000109621634795459	0.000200341218789626	0.000285088538575954	0.000278040689023983	0.000333175527223436	0.000219262329409916	0.000351902989121948	0.000222960999178922	0.000116263204653054	0.00018432062390227	0.0000816843292663476	0.000460277555770585	0.000216832994783462	0.000530986618095545	0.000391702291137427	0.00101805362245435
2131	PLAY-O	0.00263309078400098	0.00126186942260394	0.000640146241431462	0.000932576902976488	0.000195013672702333	0.000444660924331823	0.000255996663061794	0.000163603582341044	0.000297748678866022	0.000139972839049272	0.000220029210788257	0.000232798346685148	0.000207937210153473	0.00023721285904971	0.000264056853235283	0.000338785886310047	0.000517177311167656	0.000171477584960327	0.000171959797607513	0.00015459281136298	0.00010698878883179	0.0001106339841966	0.000319108776123105	0.000286816934023584	0.000454686648998582	0.000150437627262638	0.000431171175425523
2132	PLAY-O	0.00160044568821785	0.000533400794799608	0.000568192607096073	0.000658737714206282	0.000202337926310354	0.000211791933960318	0.000616422170068035	0.0000932997412303529	0.000198287095680633	0.000198901685085274	0.000116646663960988	0.0000930856827153525	0.000147366328768969	0.000335401422006291	0.000193461813490088	0.000158762330331915	0.000170048014608435	0.000138083091644419	0.000135511893885851	0.0000951154610704197	0.0000626993226251111	0.0000254253703610872	0.000269017318597	0.000213452068843016	0.000201939642009158	0.000333103163827224	0.000428637979811543
2141	PLAY-O	0.000770939994467663	0.000186900013884629	0.000338251793587485	0.000886527365875561	0.000202600394029633	0.000136277654226947	0.000299535981748421	0.0000430881894202664	0.0000709204641524301	0.000339467780388021	0.0000808243305799865	0.0000737478376856287	0.000103833883947277	0.000107962449923917	0.000101489940338916	0.000208242697398857	0.000123572344420369	0.0000971072505103003	0.0000434245344985272	0.000055962961355186	0.000032814159690016	0.0000152555515620742	0.000186396030133548	0.0000993686270785136	0.0000848694981852951	0.000498399392460712	0.00049841085335825
2148	PLAY-O	0.000630323215808722	0.000188133742639939	0.000126317714804543	0.00128755798051349	0.0000743162888851467	0.000598646573554672	0.000858102404567804	0.000174941738814812	0.000172037292738206	0.000689740818041729	0.000143954642621253	0.0000741155238846664	0.0000709145231030151	0.0000579896282553767	0.000039392859243593	0.0000671075859116028	0.0000381889710004854	0.0000789679866891572	0.0000962594890234489	0.0000314999955563728	0.0000224265554522916	0.0000545895521571977	0.000139810597538186	0.000199876001355451	0.00011115730193277	0.000263713918260478	0.000298862170599367
2158	PLAY-O	0.0006656582089254	0.000299286604679583	0.000219513342186328	0.00025049861186813	0.000127717689617105	0.000106399529319522	0.0000775551312277859	0.0000330304599673307	0.000148505652780106	0.0000266614840972174	0.0000584598396528458	0.0000509791368229959	0.000109211479620841	0.0000677985041071635	0.0000809477176858559	0.000103388479706076	0.0000623028987600429	0.0000895988373246632	0.0000717331565921648	0.0000349195706434765	0.000017105619208589	6.05054426586994E-06	0.0000761722495185747	0.0000209413414300275	0.0000574796781891441	0.0000210384132850958	0.0000566532001464996
2167	PLAY-O	0.00136131734556592	0.000481820138643811	0.000173085027284042	0.000426752801744515	0.000122881418996024	0.00043822193467956	0.000240094745349344	0.0000267904111505625	0.000110668758196216	0.0000657111477253627	0.0000655782487156007	0.0000347517204476896	0.0000656667542248741	0.0000686887423098184	0.0000814200983921549	0.000112949411779115	0.000123840207324789	0.0000989216010691605	0.000061705049456533	0.0000248578171463282	0.0000485732373509397	7.91300084792113E-06	0.000110008088390945	0.00012328590109396	0.0000935693268612503	0.000105812508186404	0.000182875851069956
