# Supplementary material for: Positive early-life olfactory memory is rooted in the olfactory bulb and triggers large-scale changes beyond the olfactory system
Source: PLoS Biol. 2026 Jul 14;24(7):e3003845. doi: 10.1371/journal.pbio.3003845 (PMC13367741; doi:10.1371/journal.pbio.3003845)
Supplement: S6 Data — (XLSX) [file pbio.3003845.s006.xlsx]

## Sheet: Figure 6B, 6C and 6D
mice	sex	grp	habituation	spontaneous_pref	index
2298	Male	PLAY-O	-0.041	8.25	0.43672514619883
2299	Male	CTRL-O	0.192	6.81	0.543692564745196
2300	Male	CTRL-O	0.219	5.58	0.307401837928154
2301	Female	PLAY-O	-0.589	8.34	-0.586031746031746
2302	Female	PLAY-O	0.533	4.34	0.615438596491228
2303	Female	CTRL-O	-0.431	10.04	0.112581453634085
2304	Female	CTRL-O	-0.141	17.24	2.34917293233083
2305	Male	PLAY-O	0.145	12.07	1.68457811194653
2306	Male	PLAY-O	-0.147	10.28	0.709674185463659
2307	Male	CTRL-O	-0.1	7.93	0.249490392648287
2308	Female	PLAY-O	-0.419	10.71	0.292163742690059
2309	Female	CTRL-O	-0.967	15.06	0.265898078529657
2310	Female	CTRL-O	-0.06	15.18	2.0215873015873
2311	Male	PLAY-O	-0.341	8.27	-0.130025062656642
2312	Male	PLAY-O	0.846	4.72	1.30051796157059
2313	Male	PLAY-O	0.275	10.04	1.45734335839599
2314	Male	CTRL-O	0.085	4.05	-0.305730994152047
2315	Male	CTRL-O	-1.253	7.26	-2.10342522974102
2316	Male	CTRL-O	-0.351	7	-0.446148705096074
2317	Female	PLAY-O	0.021	8.17	0.536106934001671
2318	Female	PLAY-O	-0.164	13.23	1.36735171261487
2319	Male	PLAY-O	-0.963	9.81	-0.954553049289891
2320	Male	CTRL-O	-0.639	8.65	-0.6087552213868
2321	Female	PLAY-O	-1.101	17.85	0.663291562238931
2322	Female	CTRL-O	0.39	11.12	1.92902255639098
2328	Male	PLAY-O	-0.556	14.11	0.826532999164578
2329	Male	PLAY-O	0.109	0	-1.20738512949039
2330	Male	PLAY-O	0.032	26.72	4.89624060150376
2331	Male	CTRL-O	-0.413	3.33	-1.42272347535505
2332	Male	CTRL-O	-0.411	2.68	-1.57096073517126
2333	Male	CTRL-O	-0.675	6.7	-1.13346700083542
2334	Female	PLAY-O	-0.064	7.94	0.320401002506266
2335	Male	PLAY-O	-0.477	4.51	-1.26860484544695
2336	Male	PLAY-O	-0.904	7.27	-1.43632414369256
2337	Male	PLAY-O	-0.14	8.11	0.215405179615706
2338	Male	CTRL-O	0.904	8.51	2.29754385964912
2339	Male	CTRL-O	0.332	7.32	0.929657477025898
2340	Male	CTRL-O	-0.358	3.6	-1.25480367585631
2341	Female	PLAY-O	-0.226	3.39	-1.05249791144528
2342	Male	PLAY-O	-0.609	9.2	-0.42295739348371
2343	Male	PLAY-O	-1.36	5.95	-2.61366750208855
2344	Male	CTRL-O	-0.089	9.2	0.567518796992481
2345	Female	PLAY-O	-0.275	10.09	0.421420217209691
2346	Female	PLAY-O	-0.702	8.42	-0.782556390977444
2347	Female	PLAY-O	-1.806	6.01	-3.44915622389307
2348	Female	CTRL-O	-1.257	10.38	-1.38121971595656
2349	Female	CTRL-O	0.548	10.7	2.13172932330827
2350	Female	PLAY-O	-1.11	8.74	-1.48484544695071
2351	Female	PLAY-O	-1.18	10.02	-1.31876357560568
2352	Female	PLAY-O	-0.05	6.86	0.0944360902255639
2353	Female	CTRL-O	-0.452	12.5	0.648020050125313
2354	Female	CTRL-O	-0.649	8.5	-0.662890559732665
2357	Male	PLAY-O	-0.323	5.32	-0.785797827903091
2358	Male	CTRL-O	-0.321	11.55	0.675321637426901
2359	Male	CTRL-O	0.035	7.81	0.478563074352548
2360	Female	PLAY-O	-0.424	4.99	-1.05537176274018
2361	Female	PLAY-O	-0.007	16.61	2.45704260651629
2362	Female	CTRL-O	-0.382	8.68	-0.112213868003342
2363	Female	CTRL-O	-0.545	3.54	-1.62502923976608
2364	Male	PLAY-O	0.112	12.04	1.61470342522974
2365	Male	CTRL-O	-0.123	3.04	-0.938178780284044
2366	Male	CTRL-O	-0.923	8.4	-1.20818713450292
2367	Female	PLAY-O	-0.192	9.57	0.457878028404344
2368	Female	CTRL-O	-0.581	4.4	-1.49243107769424
2369	Female	CTRL-O	-0.796	8.1	-1.03645781119465

## Sheet: Figure 6E
mice	sex	grp	CldUcFos_perc
2298	Male	PLAY-O	9.19540229885057
2299	Male	CTRL-O	10.9756097560976
2300	Male	CTRL-O	6.81818181818182
2301	Female	PLAY-O	17.3333333333333
2302	Female	PLAY-O	12.8571428571429
2305	Male	PLAY-O	11.1111111111111
2306	Male	PLAY-O	13.0434782608696
2307	Male	CTRL-O	10.8108108108108
2311	Male	PLAY-O	14.4230769230769
2312	Male	PLAY-O	18.6813186813187
2313	Male	PLAY-O	15.9574468085106
2314	Male	CTRL-O	19.3877551020408
2315	Male	CTRL-O	10.4166666666667
2316	Male	CTRL-O	11.7647058823529
2346	Female	PLAY-O	11.2359550561798
2349	Female	CTRL-O	17.7215189873418
2351	Female	PLAY-O	4.34782608695652
2358	Male	CTRL-O	12.0481927710843
2363	Female	CTRL-O	10.3092783505155

## Sheet: Figure 6H, 6I and 6J
mice	sex	grp	habituation	spontaneous_pref	index
2901	Male	PLAY-rO	-0.361	14.14	0.291765956256643
2902	Female	PLAY-rO	0.269	27.95	3.63844045421491
2903	Female	PLAY-rO	0.531	12.61	1.55115511551155
2904	Female	CTRL-rO	-0.291	15.72	0.671136096660514
2905	Female	CTRL-rO	-0.534	12.1	-0.338088046092745
2906	Male	CTRL-rO	-0.855	17.6	0.0254349163729933
2907	Male	CTRL-rO	1.899	7.51	3.02821502489232
2908	Female	CTRL-rO	-0.851	18.46	0.174128768809084
2909	Female	CTRL-rO	0.05	7.93	-0.036376349499357
2910	Female	PLAY-rCO	-1.077	19.18	-0.0901101974604241
2911	Female	PLAY-rCO	-1.232	20.88	-0.0722940090619235
2912	Female	PLAY-rCO	-1.341	7.56	-2.45505957375399
2913	Male	PLAY-rO	-0.922	16.77	-0.225088102030542
2914	Male	PLAY-rO	-1.199	6.36	-2.41240140963249
2915	Male	PLAY-rCO	-0.221	10.6	-0.0551043239917214
2916	Male	PLAY-rCO	-0.712	9.41	-1.08367735078593
2917	Female	PLAY-rCO	-0.008	19.11	1.71020305420373
2918	Female	PLAY-rCO	0.112	11.67	0.685870112434972
2919	Female	CTRL-rO	0.079	7.02	-0.137388823628126
2920	Female	CTRL-rO	-0.214	8.73	-0.351820775297869
2936	Male	PLAY-rO	-0.492	12.43	-0.212446159870224
2937	Male	PLAY-rO	-0.211	0.51	-1.70317167309951
2938	Male	PLAY-rCO	-0.612	15.73	0.128718465066846
2939	Male	PLAY-rCO	0.05	11.48	0.549432231358729
2940	Female	PLAY-rCO	-0.742	15.13	-0.190630418974101
2941	Female	PLAY-rCO	0.075	18.7	1.78322425462885
2942	Female	CTRL-rO	-0.657	9.95	-0.901348100911787
2943	Female	CTRL-rO	-0.977	5.32	-2.20774738490798
2944	Male	CTRL-rO	-0.274	30.19	3.08773843486044
2945	Female	CTRL-rO	-1.007	10.87	-1.34275325837669
2946	Female	CTRL-rO	0.232	15.62	1.5410751244616
2947	Female	PLAY-rCO	-0.493	21.25	1.24130446942999
2949	Male	CTRL-rO	-0.115	5.36	-0.740129775689434
2950	Male	CTRL-rO	0.022	6.15	-0.377563349555294
2951	Male	CTRL-rO	-0.823	3	-2.32956871958382
2952	Male	CTRL-rO	-0.68	7.06	-1.41722884152822
2956	Male	PLAY-rO	-0.24	16.75	0.927543771326285
2957	Male	PLAY-rCO	-0.249	21.65	1.72087039212396
2958	Male	CTRL-rO	-0.643	4.53	-1.77200872629636
2959	Male	CTRL-rO	-0.563	6.31	-1.34268613302008
2960	Female	PLAY-rCO	-0.285	15.22	0.598797337360855
2975	Male	PLAY-rO	-0.932	12.25	-0.987911842031661
2976	Male	PLAY-rO	-0.793	9.25	-1.24736812664317
2977	Female	CTRL-rO	-0.341	1.04	-1.83605191027577
2978	Female	PLAY-rO	0.421	14.99	1.75745371147284
2979	Female	PLAY-rO	-0.139	18.59	1.40236057504055
2980	Male	CTRL-rO	-0.601	12.55	-0.377389942384069
2981	Male	CTRL-rO	-0.518	6.25	-1.27631593667841
2982	Male	CTRL-rO	0.208	0	-1.07716059741567
2983	Male	PLAY-rO	-0.605	15.68	0.132332046763998
2984	Male	PLAY-rO	0.077	7.38	-0.0813727135425408
2985	Male	PLAY-rO	0.782	26.83	4.32311349779046
2986	Female	PLAY-rO	-0.909	16.68	-0.217905688873972
2987	Female	PLAY-rO	1.023	12.3	2.33389830508475
2988	Female	PLAY-rO	-1.206	7.6	-2.21964535436595
2989	Male	PLAY-rCO	-1.117	12.62	-1.240415058455
2990	Male	PLAY-rCO	-0.941	12.51	-0.960261788890754
2991	Male	PLAY-rCO	-0.715	20.81	0.792426022263243
2992	Male	PLAY-rO	-0.078	9.79	0.053605191027577
2993	Male	PLAY-rO	-0.287	14.85	0.534351401241819
2994	Female	PLAY-rO	-0.019	17.77	1.47043687419589
2995	Female	PLAY-rO	-0.668	26.02	1.73182301280976
2996	Female	CTRL-rO	-0.635	8.42	-1.11653521284332
2997	Female	CTRL-rO	0.035	7.54	-0.126156513956481
2998	Male	PLAY-rCO	-0.073	15.55	1.01257481680371
2999	Male	PLAY-rCO	-1.462	10.34	-2.20139844492924
3000	Male	PLAY-rO	-0.422	9.32	-0.607003412205627
3001	Male	PLAY-rO	-0.433	4	-1.50353526878112
3002	Female	PLAY-rO	-0.471	15	0.247239469709683
3003	Female	PLAY-rO	0.195	16.68	1.65328075180399
3004	Male	PLAY-rCO	0.409	4.13	-0.0549644794987978
3005	Male	PLAY-rCO	-1.174	17.49	-0.53339486491022
3006	Male	PLAY-rCO	-0.634	13.13	-0.337612574816804
3007	Male	CTRL-rO	0.57	8.26	0.899435028248587
3008	Male	CTRL-rO	-0.095	12.42	0.458785031045477
3009	Female	PLAY-rO	0.117	12.09	0.763651619399228
3010	Female	PLAY-rO	0.025	11.16	0.454254069474744
3011	Female	PLAY-rO	0.147	6.14	-0.167349107792135
3012	Male	PLAY-rCO	0.43	13.25	1.48557923588969
3013	Male	PLAY-rCO	-1.432	17.51	-0.967382670470436
3014	Male	CTRL-rO	-1.561	7.02	-2.91704984057728
3015	Male	CTRL-rO	-0.8	7	-1.63051966213571
3066	Female	PLAY-rCO	0.184	8.52	0.288102030542037
3067	Female	PLAY-rCO	0.154	12.41	0.879168764334061
3068	Female	PLAY-rCO	-0.22	8.6	-0.383442412037814
3069	Female	PLAY-rCO	-0.339	12.19	0.0072719136320409

## Sheet: Figure 6K
mice	sex	grp	CldUcFos_perc
2936	Male	PLAY-rO	13.4831460674157
2942	Female	CTRL-rO	14.5833333333333
2945	Female	CTRL-rO	14.018691588785
2949	Male	CTRL-rO	14
2950	Male	CTRL-rO	15.4545454545455
2956	Male	PLAY-rO	12.3893805309735
2976	Male	PLAY-rO	9.67741935483871
2979	Female	PLAY-rO	17
2981	Male	CTRL-rO	10.7843137254902
2982	Male	CTRL-rO	8.60215053763441
2984	Male	PLAY-rO	7.14285714285714
2992	Male	PLAY-rO	7.40740740740741
2994	Female	PLAY-rO	10.9090909090909
2997	Female	CTRL-rO	7.40740740740741
3009	Female	PLAY-rO	8.42105263157895
3015	Male	CTRL-rO	12.3711340206186
