# Supplementary material for: Positive early-life olfactory memory is rooted in the olfactory bulb and triggers large-scale changes beyond the olfactory system
Source: PLoS Biol. 2026 Jul 14;24(7):e3003845. doi: 10.1371/journal.pbio.3003845 (PMC13367741; doi:10.1371/journal.pbio.3003845)
Supplement: S7 Data — (XLSX) [file pbio.3003845.s007.xlsx]

## Sheet: Figure 7 
mice	grp	MOB	AOB	AON	Pir	Tub	ACo	PLCo	BLA	TT	ECx	Insula	Hipp	LS	MS	HDB	mPF	OF	AS	AC	CPu	VP	GP	S1	S2	Mot	Audi	Par
2942	CTRL-rO	0.000703584927391261	0.000379529228734846	0.000437565238312985	0.000526493707425874	0.000120019767821941	0.000209603357710099	0.000222577021884846	0.000096645877191011	0.000137504345143278	0.000140827791268436	0.000124690107433558	0.000113008987441312	0.00015771133242244	0.0000878544059616124	0.0000998568977075041	0.000068964059670961	0.0000661901595300358	0.0000557270628290612	0.0000353852564682883	0.0000429863441144963	0.0000377330066707696	0.0000544285721709208	0.0000359193664891607	0.0000320372420167823	0.0000812896537058609	0.0000655835438528178	0.0000375065641242698
2945	CTRL-rO	0.000835802625502786	0.000709633551295445	0.000539326944332821	0.000193292052135318	0.0000309059767211024	0.0000754086359644807	0.0000291096132459384	0.0000512680807083512	0.0000421642042771369	0.0000374614892403378	0.0000625658524893781	0.0000309555784387766	0.0000665247183167275	0.0000379967080588149	0.0000367106134790091	0.000032806912977795	0.0000100239351523568	0.0000142866583142481	5.62037245913553E-06	0.0000116601363176952	0.0000149428523228986	3.04278829619625E-06	0.000016612500954798	0.0000230100886633504	0.0000446070297528005	0.0000283349747468307	0.0000643680000957276
2949	CTRL-rO	0.00175248240435336	0.00127952682058314	0.000358567937992406	0.0005751575280483	0.0000937265151871769	0.000230966607355639	0.000196407198195812	0.0000674147688274024	0.0000612685237370747	0.000109000984627949	0.000291175793777619	0.0000431343025504845	0.000181820639518082	0.000246679990410273	0.000128296246419519	0.000331636903844002	0.000139734795532105	0.000140052040194461	0.0000804563583109796	0.0000604804390332368	0.0000623981108008699	0.0000269236895709397	0.000177355571201384	0.0000964494872861047	0.000243377688898476	0.000126470815650092	0.000167569142853561
2950	CTRL-rO	0.00185202763914393	0.000537410538631859	0.000319122338729146	0.000875093136744975	0.0001498812408361	0.000150350895721721	0.000228592586558582	0.0000456238223661772	0.00014940915821779	0.000154818018575831	0.00018962544143219	0.0000378921559435351	0.000166485459291273	0.000304746537914715	0.000130052869054288	0.000223080437587248	0.000186872624124836	0.000152606290749008	0.0000932421834524498	0.0000686557432293594	0.0000528784176786278	9.55472217850122E-06	0.000156903029404833	0.0000927431474799508	0.000275091479281493	0.000197836618843483	0.000454433741587544
2981	CTRL-rO	0.00270391939747571	0.00216248379491438	0.000836547837376531	0.00116608576459293	0.0002463748204041	0.000144180737153084	0.000174855394678112	0.0000663616216126785	0.000191814712602379	0.000402875837438713	0.000359890182392461	0.000210249002462222	0.000254643805525161	0.000277504897161707	0.000160843759516218	0.000349666171794526	0.000384989140263842	0.000221866789980697	0.000176299646291615	0.000122232799472182	0.0000824921121515943	0.0000404989736240561	0.000166977256301353	0.000127650637590603	0.000323749180061888	0.000228580911454068	0.000542049248711783
2982	CTRL-rO	0.00179392933484413	0.00129058117361101	0.000455626768182745	0.000634868622084213	0.000102717548717802	0.000324866562112877	0.00016613451347289	0.000091308133059362	0.000139273397896312	0.000236185798767275	0.0000856730463530847	0.0000593562571750743	0.000194062113522504	0.000141675964547183	0.0000807654849930696	0.00011946594339866	0.000113583790107108	0.000178929355940312	0.000115553727703009	0.0000646333060780487	0.0000493818296785969	0.0000247101478514566	0.000149766598193828	0.000102432098211073	0.00020886995853276	0.000253155725388487	0.0003994212235506
2997	CTRL-rO	0.000911915836496039	0.000422223707826496	0.000291824029049566	0.000314485656787678	0.000178422940258493	0.000132574305346717	0.0000648609756809679	0.0000658974585974805	0.000159518479597037	0.000121442479534989	0.0000480908155876478	0.0000394092749552508	0.0000978806483331746	0.0000536349645885359	0.0000932473563457296	0.0000823927562547769	0.000175960398170527	0.0000545765287631996	0.0000278160332080762	0.0000359831393955696	0.0000262041724638722	0.0000178959689043236	0.0000527123094581662	0.000037826995765768	0.0000955916589598428	0.0000902198833926712	0.000119818339377234
3015	CTRL-rO	0.00140802876236487	0.000492475457456245	0.000371116793239738	0.000896120009242517	0.000289341390482479	0.000279994060154011	0.000158563591097068	0.0000914105174655115	0.00021098156417048	0.000149490758632661	0.000180685515951529	0.0000597308487363619	0.00017959779122427	0.000127018101460548	0.00011717188996497	0.000181910422513543	0.000261383060692909	0.000158491911353864	0.00011994523672871	0.0000675381031981466	0.00005831521056371	0.000021043251352365	0.000129874624139515	0.000113480550271043	0.000193506103099997	0.000184794098439886	0.00019217444105219
2936	PLAY-rO	0.00246256961092834	0.00149419913671386	0.000543646382857976	0.000504299632569325	0.000102588635314822	0.000112496993648646	0.000106077256674619	0.000043133545786289	0.0000915000929699222	0.0000825439646957796	0.000180691456357122	0.0000243646169000016	0.0000859649794666411	0.00006396725652455	0.0000694908172110964	0.000290347213262714	0.000139804733166281	0.0000977087613933617	0.0000635015240949346	0.0000389678656618916	0.0000212558857606695	0.0000127997756348752	0.0000833379747336158	0.0000710134825833657	0.000169401199803862	0.0000515628055965693	0.000404529016542115
2956	PLAY-rO	0.00181130141841014	0.000443859611689213	0.000519473387634573	0.000541426950258014	0.000108213226465241	0.0001287124910156	0.00014201827999642	0.0000686404479835514	0.000064213856648346	0.0000915831279518714	0.000058929087419238	0.0000235307925024914	0.000135060098694033	0.000117423566427706	0.000162578536097565	0.000105478910598108	0.0000688517047324628	0.0000599098530564455	0.0000316298755340827	0.0000332363579401538	0.000029867767173859	0.0000128825664557612	0.0000423943801161834	0.0000363121547158444	0.000140127437021733	0.0000415864836265476	0.0000830759906108073
2976	PLAY-rO	0.000909018739624753	0.0000787575720930706	0.000146701236807793	0.000466446014132168	0.000112320085068555	0.0000846060643692866	0.000237098912431607	0.0000232487961836648	0.0000645696566113602	0.0000884106769122571	0.0000473316411275205	0.0000671413045370528	0.0000813955595614945	0.000151949082990931	0.0000564079592375912	0.000051723792772561	0.0000478535145589701	0.0000828400561744408	0.000047957796777985	0.0000301277105460056	0.0000359570073369645	9.55705736442112E-06	0.0000687225752125816	0.0000236224781156909	0.000103387936629486	0.000110960998493508	0.0000932124139199588
2979	PLAY-rO	0.0014495830631803	0.0008396650798628	0.00058096626935016	0.000998946662847797	0.000273810611449838	0.000518136783999385	0.000395636676973725	0.000131375406913885	0.000139998191101876	0.000341041122352986	0.000262073663573189	0.000135083935377077	0.000233991033983642	0.000142550269756138	0.000480750316355715	0.000104111565145791	0.000106442090545144	0.000105181783150611	0.0000852622494172732	0.0000737284460722932	0.000208926331655787	0.0000830404818869086	0.0000959620712740633	0.000131766251178451	0.0000977770148479535	0.000183591055868183	0.000147201077319025
2984	PLAY-rO	0.00157796549552082	0.00151510745119618	0.0011665694624344	0.000404007381458983	0.000127342120778703	0.000130698718334977	0.0000908148220690251	0.0000643705966490661	0.000151306736479428	0.000120039164067775	0.000128052054359633	0.0000580582910281069	0.000177706332635912	0.000142901016054841	0.000164671109336027	0.000147065394667955	0.000177756987335795	0.000114626315722938	0.000167170449938212	0.0000638311917823628	0.0000806574707963588	0.0000243987672491999	0.0000764423637518888	0.0000409963414566461	0.000135202593017854	0.0000564440517183309	0.000140830690992405
2992	PLAY-rO	0.00292307111432446	0.00192614597436568	0.000844711066948362	0.00147159801747342	0.000260302455948574	0.00049937661630469	0.000494073759402237	0.000116566653714799	0.000218701930082932	0.00044805892764075	0.000340459719495654	0.0000618243319028186	0.000164568562074494	0.00012044231222079	0.000247530931836625	0.000220373277186147	0.000228075327500001	0.000169218535932863	0.000113529305618326	0.0000696789289887176	0.0000693397274588565	0.0000205606738065114	0.000244145033937671	0.000243418189351791	0.000263561690880639	0.000279595735093188	0.000419337084527184
2994	PLAY-rO	0.000872590384073698	0.000427603154011201	0.00032724518047589	0.000379034553054913	0.0000870209995617357	0.000175986309402291	0.0000919722508540178	0.000037323357069254	0.0000932027975205055	0.0000999560374632595	0.0000453927864365488	0.0000296276719148183	0.000112797289356799	0.0000520362326980452	0.000054877603860805	0.0000498215948703598	0.000084854227661846	0.0000504204762996835	0.0000330698383027284	0.0000242790998000433	0.000026990935039331	4.92319006416244E-06	0.0000221500409946538	0.0000210700032492956	0.0000548521476807607	0.0000427355050154968	0.000104263506268826
3009	PLAY-rO	0.00137075364876756	0.000561469327218294	0.000553389632449429	0.000515397290196151	0.000153391348019624	0.000142144156631655	0.000186205129458738	0.000034800440090535	0.0000906456678142981	0.000142056953482516	0.0000761651480881696	0.000144195828952221	0.000144031982640896	0.000108319223235634	0.000073393128085337	0.000108285928185064	0.0000999756998091066	0.0000416084246071956	0.0000352743545074811	0.0000408523697910184	0.0000451338387628112	0.0000312269887420518	0.0000893985574403148	0.000043821301704166	0.0000835970867607325	0.000184186231017923	0.000178226182105104
