# Supplementary material for: Positive early-life olfactory memory is rooted in the olfactory bulb and triggers large-scale changes beyond the olfactory system
Source: PLoS Biol. 2026 Jul 14;24(7):e3003845. doi: 10.1371/journal.pbio.3003845 (PMC13367741; doi:10.1371/journal.pbio.3003845)
Supplement: S8 Data — (XLSX) [file pbio.3003845.s008.xlsx]

## Sheet: Figure S5
mice	grp	MOB	AOB	AON	Pir	Tub	ACo	PLCo	BLA	TT	ECx	Insula	Hipp	LS	MS	HDB	mPF	OF	AS	AC	CPu	VP	GP	S1	S2	Mot	Audi	Par
2120	CTRL-O	0.00112683399827839	0.000344040712397685	0.000253163181669585	0.000419684239664801	0.0000565841405112803	0.0000607061185394932	0.000106503049698513	0.0000142618897263086	0.000146087506939149	0.0000575421292302376	0.0000577553714183587	0.0000561127787199627	0.000112401455174789	0.0000843175375836374	0.0000334831790935417	0.0000862163189263146	0.000191155168934836	0.00008020980165867	0.000084645530123207	0.0000448201734212663	0.0000386723481121441	3.12450253415375E-06	0.0000919176788159181	0.0000364930568864206	0.000123495018107386	0.000200981970335481	0.000178752444419623
2153	CTRL-O	0.000944435909363806	0.000173362172410909	0.000310824115668661	0.000703634504337558	0.000167558673715274	0.0000956794526804124	0.000179359115797217	0.0000233731298959925	0.000307782659440514	0.000220940201856197	0.000128577562457741	0.0000576211323396415	0.000151626003468291	0.000144189191476096	0.000143819593390258	0.000235620574860407	0.000158778253466057	0.000158254547733224	0.000111149371351983	0.0000416205928607626	0.0000744897010010418	2.65516908266945E-06	0.000149535628465783	0.0000934858837566562	0.000216198808033878	0.000196643051389107	0.000295445804301594
2172	CTRL-O	0.00139429392105336	0.000287739799399846	0.000494219367917771	0.000866721375091876	0.000171916654898458	0.000240362857961171	0.000158464950221173	0.0000333230969218157	0.000337516840240073	0.000197133443176088	0.000196539934150728	0.0000452881047452847	0.000125135076230858	0.000193039071449879	0.000144431571579143	0.000419528808682513	0.000235948888895218	0.000154494835166562	0.000101625704154025	0.0000567787381674461	0.0000742050407561143	0.0000193362376479481	0.000257301722967146	0.000202364418125912	0.000286962639912999	0.000154754111400946	0.000278655222338448
2113	CTRL-O	0.00221921110703782	0.000958938712952949	0.000795687453371614	0.00109074636331916	0.000251809615146861	0.00018541767741839	0.000435099529923507	0.00010596863272871	0.000196639825613501	0.000431306412950512	0.000192537286064256	0.000115140985318856	0.000178227005759104	0.000290140467769676	0.000326764665874417	0.000198090977435173	0.000254386923775087	0.000194915534098551	0.000191994187384225	0.00012876898863707	0.000128318530308637	0.0000631791622059261	0.000324937857909686	0.000293388423286131	0.000340673259520735	0.000826260088041866	0.000459025652344916
2118	CTRL-O	0.00221449548921657	0.000790323317955488	0.000680005736107414	0.000761123033593012	0.000434585854200979	0.000106739729287429	0.00018991269893925	0.000102627013824232	0.000304830317735461	0.000189721472743708	0.000208375594816754	0.0000721680131848262	0.000218543461815186	0.000236235492935319	0.000175701031699978	0.000274235375608755	0.000478656273628749	0.00013193959696175	0.000105520950556834	0.000098766661672022	0.0000544133606519683	0.0000339024727867042	0.000202612193758207	0.000136054957921363	0.000215087180330306	0.000481392047892526	0.000558783833837378
2133	CTRL-O	0.00288315619189199	0.000143389849507365	0.000464802937855071	0.00076591229986936	0.000147827598423792	0.000456993306868601	0.000656495555709239	0.0000844467767158557	0.000195740787074982	0.000812412094823215	0.000108545617895051	0.0000751876775453564	0.000204358276062384	0.000520401230079166	0.000199583610069953	0.000139164668545041	0.00019639596157407	0.000107258069509566	0.0000787283537980523	0.0000701102398971222	0.0000645684329990033	0.0000271955585805155	0.000149596774554721	0.000203665553242317	0.000158210369483933	0.000555311024452093	0.000267113011384735
2139	CTRL-O	0.00142194120459683	0.00019520111735418	0.000199322904613784	0.00101744193071583	0.000193443363315055	0.0000777656065703078	0.000140332283207066	0.0000244820692883353	0.0000661728916099641	0.0000696714630771318	0.000183764543592255	0.0000308037075325549	0.0000927517636615882	0.0000671328094078848	0.000125355450737289	0.000224946579594981	0.000184829500773341	0.0000793228070079767	0.0000685846131942864	0.0000270604293093752	0.0000451651977868692	0.0000128893031892325	0.000126128896236969	0.000133318267929268	0.000152976582116376	0.0000886954688794378	0.000185052287540161
2140	CTRL-O	0.00115237588444203	0.000445651211359137	0.00051827276682839	0.000976587085718284	0.000271701553923423	0.000107153563821944	0.000139548209852671	0.0000483033801687442	0.000199002417248911	0.000215426760343541	0.00010229021385192	0.0000555421652380848	0.000113590735574291	0.000109218402513979	0.000132867610245022	0.000244059695032188	0.00017508367303084	0.000149438832734193	0.0000769169728308557	0.0000452793368931601	0.0000773763453829494	9.87568714752782E-06	0.000235099014564117	0.000129472476632232	0.000278851708912477	0.000308684678049953	0.000247356668336814
2147	CTRL-O	0.000871340971056577	0.000171969302396078	0.000220783358337757	0.00045620513621268	0.0000910673924262937	0.000172414450801977	0.0000949284527205439	0.000095919615429128	0.000113672613795681	0.000217834444510956	0.0000502712188599703	0.0000674027890819147	0.000123208892532274	0.0000960432583007121	0.000164096735166281	0.0000926798256003639	0.0000769059487543024	0.0000804483911233919	0.0000579148444282132	0.0000434693055519827	0.0000716825169912362	0.0000357921710029052	0.000136911665251844	0.00006618724702049	0.000183348227259347	0.000258801139467118	0.0000965964766377213
2156	CTRL-O	0.000338526727778696	0.0000613001888493411	0.0000902381907064807	0.000209736738827352	0.0000561883357334339	0.0000819238685817568	0.000078114824146305	0.0000386648100867988	0.0000955970325275168	0.0000433870039869868	0.0000376584182775742	0.000062890989992219	0.000125482469901763	0.000274485665329235	0.000035231565590809	0.000049451954102698	0.000042095201813822	0.0000650058512357356	0.0000620200171402514	0.000030384346282091	0.0000117162888337491	0.0000145220119636344	0.0000585130319212689	0.0000327873107949346	0.0000847990190793922	0.000036599374518743	0.0000419803453265303
2115	PLAY-O	0.00137392913729674	0.000814622221128742	0.000267077384539644	0.000403699829395133	0.0000671923104442583	0.00010294877253218	0.0000590030929580203	0.00010546208659187	0.000314195032479893	0.00016260335806527	0.0000701186435772839	0.0000640381791559997	0.000159221445531777	0.000190486822955751	0.000100095205105715	0.000154837619409709	0.000241347967811305	0.000140333029131702	0.000102744529386058	0.0000912294236305804	0.000060294616795314	0.0000215577091294309	0.00019933285223535	0.0000932151463747604	0.00027439256048305	0.000231776990696427	0.000417437433750576
2119	PLAY-O	0.00094228216851803	0.000314419514669729	0.000230140240930411	0.000177767639742414	0.0000435506871461772	0.000021712454426883	0.0000291477818068473	0.0000323579101097861	0.0000866787856115626	0.0000407164674260493	0.0000271154057886113	0.0000352248897208225	0.000117272233432389	0.000096530835716863	0.000034718456892549	0.0000535728342071969	0.000146575841561786	0.000108073737742351	0.0000737714416705021	0.000035448707313055	0.0000408875126089148	5.17557630371888E-06	0.0000510892330991757	0.0000157312984547985	0.0000808244035747649	0.0000762695190780809	0.0000620739431533074
2166	PLAY-O	0.00139379706551625	0.000476391512124937	0.000421045225359028	0.000990596094384239	0.000294460923421004	0.000240154137370058	0.000125320102566887	0.0000542304060560874	0.000208892989777161	0.00012091125330499	0.000190966181159614	0.000109314652754328	0.0000789540087393603	0.000101487751484208	0.0000594042900693017	0.000130937897636782	0.000266063776242456	0.0000993410540613186	0.0000484024954922271	0.0000472151384549122	0.0000320736488561774	0.0000220306517428451	0.00022271039415983	0.000238423907848913	0.000217314718047755	0.000358693237704544	0.000391381630968253
2112	PLAY-O	0.00224138984734168	0.000261357421263194	0.000337246096985234	0.000855329072806859	0.000404988039202289	0.000291319188009721	0.000290104616878455	0.000181594759584263	0.000201713719035865	0.000172377352420475	0.000189823935572577	0.000109621634795459	0.000200341218789626	0.000285088538575954	0.000278040689023983	0.000333175527223436	0.000219262329409916	0.000351902989121948	0.000222960999178922	0.000116263204653054	0.00018432062390227	0.0000816843292663476	0.000460277555770585	0.000216832994783462	0.000530986618095545	0.000391702291137427	0.00101805362245435
2131	PLAY-O	0.00263309078400098	0.00126186942260394	0.000640146241431462	0.000932576902976488	0.000195013672702333	0.000444660924331823	0.000255996663061794	0.000163603582341044	0.000297748678866022	0.000139972839049272	0.000220029210788257	0.000232798346685148	0.000207937210153473	0.00023721285904971	0.000264056853235283	0.000338785886310047	0.000517177311167656	0.000171477584960327	0.000171959797607513	0.00015459281136298	0.00010698878883179	0.0001106339841966	0.000319108776123105	0.000286816934023584	0.000454686648998582	0.000150437627262638	0.000431171175425523
2132	PLAY-O	0.00160044568821785	0.000533400794799608	0.000568192607096073	0.000658737714206282	0.000202337926310354	0.000211791933960318	0.000616422170068035	0.0000932997412303529	0.000198287095680633	0.000198901685085274	0.000116646663960988	0.0000930856827153525	0.000147366328768969	0.000335401422006291	0.000193461813490088	0.000158762330331915	0.000170048014608435	0.000138083091644419	0.000135511893885851	0.0000951154610704197	0.0000626993226251111	0.0000254253703610872	0.000269017318597	0.000213452068843016	0.000201939642009158	0.000333103163827224	0.000428637979811543
2141	PLAY-O	0.000770939994467663	0.000186900013884629	0.000338251793587485	0.000886527365875561	0.000202600394029633	0.000136277654226947	0.000299535981748421	0.0000430881894202664	0.0000709204641524301	0.000339467780388021	0.0000808243305799865	0.0000737478376856287	0.000103833883947277	0.000107962449923917	0.000101489940338916	0.000208242697398857	0.000123572344420369	0.0000971072505103003	0.0000434245344985272	0.000055962961355186	0.000032814159690016	0.0000152555515620742	0.000186396030133548	0.0000993686270785136	0.0000848694981852951	0.000498399392460712	0.00049841085335825
2148	PLAY-O	0.000630323215808722	0.000188133742639939	0.000126317714804543	0.00128755798051349	0.0000743162888851467	0.000598646573554672	0.000858102404567804	0.000174941738814812	0.000172037292738206	0.000689740818041729	0.000143954642621253	0.0000741155238846664	0.0000709145231030151	0.0000579896282553767	0.000039392859243593	0.0000671075859116028	0.0000381889710004854	0.0000789679866891572	0.0000962594890234489	0.0000314999955563728	0.0000224265554522916	0.0000545895521571977	0.000139810597538186	0.000199876001355451	0.00011115730193277	0.000263713918260478	0.000298862170599367
2158	PLAY-O	0.0006656582089254	0.000299286604679583	0.000219513342186328	0.00025049861186813	0.000127717689617105	0.000106399529319522	0.0000775551312277859	0.0000330304599673307	0.000148505652780106	0.0000266614840972174	0.0000584598396528458	0.0000509791368229959	0.000109211479620841	0.0000677985041071635	0.0000809477176858559	0.000103388479706076	0.0000623028987600429	0.0000895988373246632	0.0000717331565921648	0.0000349195706434765	0.000017105619208589	6.05054426586994E-06	0.0000761722495185747	0.0000209413414300275	0.0000574796781891441	0.0000210384132850958	0.0000566532001464996
2167	PLAY-O	0.00136131734556592	0.000481820138643811	0.000173085027284042	0.000426752801744515	0.000122881418996024	0.00043822193467956	0.000240094745349344	0.0000267904111505625	0.000110668758196216	0.0000657111477253627	0.0000655782487156007	0.0000347517204476896	0.0000656667542248741	0.0000686887423098184	0.0000814200983921549	0.000112949411779115	0.000123840207324789	0.0000989216010691605	0.000061705049456533	0.0000248578171463282	0.0000485732373509397	7.91300084792113E-06	0.000110008088390945	0.00012328590109396	0.0000935693268612503	0.000105812508186404	0.000182875851069956

## Sheet: Figure S9
mice	grp	MOB	AOB	AON	Pir	Tub	ACo	PLCo	BLA	TT	ECx	Insula	Hipp	LS	MS	HDB	mPF	OF	AS	AC	CPu	VP	GP	S1	S2	Mot	Audi	Par
2942	CTRL-rO	0.000703584927391261	0.000379529228734846	0.000437565238312985	0.000526493707425874	0.000120019767821941	0.000209603357710099	0.000222577021884846	0.000096645877191011	0.000137504345143278	0.000140827791268436	0.000124690107433558	0.000113008987441312	0.00015771133242244	0.0000878544059616124	0.0000998568977075041	0.000068964059670961	0.0000661901595300358	0.0000557270628290612	0.0000353852564682883	0.0000429863441144963	0.0000377330066707696	0.0000544285721709208	0.0000359193664891607	0.0000320372420167823	0.0000812896537058609	0.0000655835438528178	0.0000375065641242698
2945	CTRL-rO	0.000835802625502786	0.000709633551295445	0.000539326944332821	0.000193292052135318	0.0000309059767211024	0.0000754086359644807	0.0000291096132459384	0.0000512680807083512	0.0000421642042771369	0.0000374614892403378	0.0000625658524893781	0.0000309555784387766	0.0000665247183167275	0.0000379967080588149	0.0000367106134790091	0.000032806912977795	0.0000100239351523568	0.0000142866583142481	5.62037245913553E-06	0.0000116601363176952	0.0000149428523228986	3.04278829619625E-06	0.000016612500954798	0.0000230100886633504	0.0000446070297528005	0.0000283349747468307	0.0000643680000957276
2949	CTRL-rO	0.00175248240435336	0.00127952682058314	0.000358567937992406	0.0005751575280483	0.0000937265151871769	0.000230966607355639	0.000196407198195812	0.0000674147688274024	0.0000612685237370747	0.000109000984627949	0.000291175793777619	0.0000431343025504845	0.000181820639518082	0.000246679990410273	0.000128296246419519	0.000331636903844002	0.000139734795532105	0.000140052040194461	0.0000804563583109796	0.0000604804390332368	0.0000623981108008699	0.0000269236895709397	0.000177355571201384	0.0000964494872861047	0.000243377688898476	0.000126470815650092	0.000167569142853561
2950	CTRL-rO	0.00185202763914393	0.000537410538631859	0.000319122338729146	0.000875093136744975	0.0001498812408361	0.000150350895721721	0.000228592586558582	0.0000456238223661772	0.00014940915821779	0.000154818018575831	0.00018962544143219	0.0000378921559435351	0.000166485459291273	0.000304746537914715	0.000130052869054288	0.000223080437587248	0.000186872624124836	0.000152606290749008	0.0000932421834524498	0.0000686557432293594	0.0000528784176786278	9.55472217850122E-06	0.000156903029404833	0.0000927431474799508	0.000275091479281493	0.000197836618843483	0.000454433741587544
2981	CTRL-rO	0.00270391939747571	0.00216248379491438	0.000836547837376531	0.00116608576459293	0.0002463748204041	0.000144180737153084	0.000174855394678112	0.0000663616216126785	0.000191814712602379	0.000402875837438713	0.000359890182392461	0.000210249002462222	0.000254643805525161	0.000277504897161707	0.000160843759516218	0.000349666171794526	0.000384989140263842	0.000221866789980697	0.000176299646291615	0.000122232799472182	0.0000824921121515943	0.0000404989736240561	0.000166977256301353	0.000127650637590603	0.000323749180061888	0.000228580911454068	0.000542049248711783
2982	CTRL-rO	0.00179392933484413	0.00129058117361101	0.000455626768182745	0.000634868622084213	0.000102717548717802	0.000324866562112877	0.00016613451347289	0.000091308133059362	0.000139273397896312	0.000236185798767275	0.0000856730463530847	0.0000593562571750743	0.000194062113522504	0.000141675964547183	0.0000807654849930696	0.00011946594339866	0.000113583790107108	0.000178929355940312	0.000115553727703009	0.0000646333060780487	0.0000493818296785969	0.0000247101478514566	0.000149766598193828	0.000102432098211073	0.00020886995853276	0.000253155725388487	0.0003994212235506
2997	CTRL-rO	0.000911915836496039	0.000422223707826496	0.000291824029049566	0.000314485656787678	0.000178422940258493	0.000132574305346717	0.0000648609756809679	0.0000658974585974805	0.000159518479597037	0.000121442479534989	0.0000480908155876478	0.0000394092749552508	0.0000978806483331746	0.0000536349645885359	0.0000932473563457296	0.0000823927562547769	0.000175960398170527	0.0000545765287631996	0.0000278160332080762	0.0000359831393955696	0.0000262041724638722	0.0000178959689043236	0.0000527123094581662	0.000037826995765768	0.0000955916589598428	0.0000902198833926712	0.000119818339377234
3015	CTRL-rO	0.00140802876236487	0.000492475457456245	0.000371116793239738	0.000896120009242517	0.000289341390482479	0.000279994060154011	0.000158563591097068	0.0000914105174655115	0.00021098156417048	0.000149490758632661	0.000180685515951529	0.0000597308487363619	0.00017959779122427	0.000127018101460548	0.00011717188996497	0.000181910422513543	0.000261383060692909	0.000158491911353864	0.00011994523672871	0.0000675381031981466	0.00005831521056371	0.000021043251352365	0.000129874624139515	0.000113480550271043	0.000193506103099997	0.000184794098439886	0.00019217444105219
2936	PLAY-rO	0.00246256961092834	0.00149419913671386	0.000543646382857976	0.000504299632569325	0.000102588635314822	0.000112496993648646	0.000106077256674619	0.000043133545786289	0.0000915000929699222	0.0000825439646957796	0.000180691456357122	0.0000243646169000016	0.0000859649794666411	0.00006396725652455	0.0000694908172110964	0.000290347213262714	0.000139804733166281	0.0000977087613933617	0.0000635015240949346	0.0000389678656618916	0.0000212558857606695	0.0000127997756348752	0.0000833379747336158	0.0000710134825833657	0.000169401199803862	0.0000515628055965693	0.000404529016542115
2956	PLAY-rO	0.00181130141841014	0.000443859611689213	0.000519473387634573	0.000541426950258014	0.000108213226465241	0.0001287124910156	0.00014201827999642	0.0000686404479835514	0.000064213856648346	0.0000915831279518714	0.000058929087419238	0.0000235307925024914	0.000135060098694033	0.000117423566427706	0.000162578536097565	0.000105478910598108	0.0000688517047324628	0.0000599098530564455	0.0000316298755340827	0.0000332363579401538	0.000029867767173859	0.0000128825664557612	0.0000423943801161834	0.0000363121547158444	0.000140127437021733	0.0000415864836265476	0.0000830759906108073
2976	PLAY-rO	0.000909018739624753	0.0000787575720930706	0.000146701236807793	0.000466446014132168	0.000112320085068555	0.0000846060643692866	0.000237098912431607	0.0000232487961836648	0.0000645696566113602	0.0000884106769122571	0.0000473316411275205	0.0000671413045370528	0.0000813955595614945	0.000151949082990931	0.0000564079592375912	0.000051723792772561	0.0000478535145589701	0.0000828400561744408	0.000047957796777985	0.0000301277105460056	0.0000359570073369645	9.55705736442112E-06	0.0000687225752125816	0.0000236224781156909	0.000103387936629486	0.000110960998493508	0.0000932124139199588
2979	PLAY-rO	0.0014495830631803	0.0008396650798628	0.00058096626935016	0.000998946662847797	0.000273810611449838	0.000518136783999385	0.000395636676973725	0.000131375406913885	0.000139998191101876	0.000341041122352986	0.000262073663573189	0.000135083935377077	0.000233991033983642	0.000142550269756138	0.000480750316355715	0.000104111565145791	0.000106442090545144	0.000105181783150611	0.0000852622494172732	0.0000737284460722932	0.000208926331655787	0.0000830404818869086	0.0000959620712740633	0.000131766251178451	0.0000977770148479535	0.000183591055868183	0.000147201077319025
2984	PLAY-rO	0.00157796549552082	0.00151510745119618	0.0011665694624344	0.000404007381458983	0.000127342120778703	0.000130698718334977	0.0000908148220690251	0.0000643705966490661	0.000151306736479428	0.000120039164067775	0.000128052054359633	0.0000580582910281069	0.000177706332635912	0.000142901016054841	0.000164671109336027	0.000147065394667955	0.000177756987335795	0.000114626315722938	0.000167170449938212	0.0000638311917823628	0.0000806574707963588	0.0000243987672491999	0.0000764423637518888	0.0000409963414566461	0.000135202593017854	0.0000564440517183309	0.000140830690992405
2992	PLAY-rO	0.00292307111432446	0.00192614597436568	0.000844711066948362	0.00147159801747342	0.000260302455948574	0.00049937661630469	0.000494073759402237	0.000116566653714799	0.000218701930082932	0.00044805892764075	0.000340459719495654	0.0000618243319028186	0.000164568562074494	0.00012044231222079	0.000247530931836625	0.000220373277186147	0.000228075327500001	0.000169218535932863	0.000113529305618326	0.0000696789289887176	0.0000693397274588565	0.0000205606738065114	0.000244145033937671	0.000243418189351791	0.000263561690880639	0.000279595735093188	0.000419337084527184
2994	PLAY-rO	0.000872590384073698	0.000427603154011201	0.00032724518047589	0.000379034553054913	0.0000870209995617357	0.000175986309402291	0.0000919722508540178	0.000037323357069254	0.0000932027975205055	0.0000999560374632595	0.0000453927864365488	0.0000296276719148183	0.000112797289356799	0.0000520362326980452	0.000054877603860805	0.0000498215948703598	0.000084854227661846	0.0000504204762996835	0.0000330698383027284	0.0000242790998000433	0.000026990935039331	4.92319006416244E-06	0.0000221500409946538	0.0000210700032492956	0.0000548521476807607	0.0000427355050154968	0.000104263506268826
3009	PLAY-rO	0.00137075364876756	0.000561469327218294	0.000553389632449429	0.000515397290196151	0.000153391348019624	0.000142144156631655	0.000186205129458738	0.000034800440090535	0.0000906456678142981	0.000142056953482516	0.0000761651480881696	0.000144195828952221	0.000144031982640896	0.000108319223235634	0.000073393128085337	0.000108285928185064	0.0000999756998091066	0.0000416084246071956	0.0000352743545074811	0.0000408523697910184	0.0000451338387628112	0.0000312269887420518	0.0000893985574403148	0.000043821301704166	0.0000835970867607325	0.000184186231017923	0.000178226182105104

## Sheet: Figure S1A, S1B and S1C
mice	sex	grp	habituation	spontaneous_pref	index
2110	Male	PLAY-O	-0.661	7.29	0.0395621468926554
2111	Male	PLAY-O	-0.127	6.3	0.27524011299435
2112	Male	PLAY-O	-0.928	7.83	-0.0632768361581921
2113	Male	CTRL-O	-0.469	7.78	0.406285310734463
2114	Male	CTRL-O	-0.986	6.37	-0.61138418079096
2115	Female	PLAY-O	0.461	6.09	0.828121468926554
2116	Female	CTRL-O	-1.676	9.56	-0.278983050847457
2118	Male	CTRL-O	-0.353	4.88	-0.4375
2119	Female	PLAY-O	-0.625	9.4	0.781031073446328
2120	Female	CTRL-O	-0.374	1.59	-1.55641242937853
2131	Male	PLAY-O	-0.207	10.96	1.74382768361582
2132	Male	PLAY-O	-0.723	6.85	-0.172782485875706
2133	Male	CTRL-O	-0.256	9.67	1.2619209039548
2134	Female	PLAY-O	-0.874	6.86	-0.329406779661017
2135	Female	PLAY-O	-0.953	10.34	0.746906779661017
2136	Female	PLAY-O	0.312	8.55	1.49028248587571
2137	Female	CTRL-O	-0.306	16.29	3.41562146892655
2138	Female	CTRL-O	-1.418	9	-0.192344632768361
2139	Male	CTRL-O	-0.69	6.38	-0.294491525423729
2140	Male	CTRL-O	-0.597	3.42	-1.18264124293785
2141	Male	PLAY-O	-0.063	5.32	0.0163700564971753
2142	Male	PLAY-O	0.01	8.96	1.30703389830509
2143	Female	CTRL-O	-1.158	2.77	-1.99358757062147
2144	Female	CTRL-O	-0.697	2.64	-1.54857344632768
2145	Female	PLAY-O	-1.251	7.43	-0.538771186440678
2146	Female	PLAY-O	-0.054	6.45	0.402570621468927
2147	Male	CTRL-O	0.549	7.87	1.51467514124294
2148	Male	PLAY-O	-2.235	5.63	-2.18114406779661
2149	Female	PLAY-O	-0.974	9.97	0.601327683615819
2150	Female	PLAY-O	-0.796	8.6	0.333220338983051
2151	Female	CTRL-O	-0.665	8.8	0.538658192090396
2152	Female	CTRL-O	-0.378	3.5	-0.923983050847458
2153	Female	CTRL-O	0.635	3.86	0.269110169491525
2154	Male	CTRL-O	-0.303	3.82	-0.737867231638418
2155	Male	CTRL-O	0.551	6.07	0.916793785310735
2156	Male	CTRL-O	-0.054	5.87	0.209237288135593
2157	Male	PLAY-O	-5.214	9.52	-4.04019774011299
2158	Male	PLAY-O	-1.035	11.14	0.926709039548023
2159	Female	PLAY-O	0.115	5.8	0.364929378531073
2160	Female	CTRL-O	-0.495	6.38	-0.0879237288135593
2161	Female	PLAY-O	-1.455	11.24	0.515127118644068
2162	Male	CTRL-O	-1.809	2.74	-2.69320621468927
2163	Male	PLAY-O	-1.423	5.86	-1.24430790960452
2164	Female	PLAY-O	-0.041	4.15	-0.350324858757062
2165	Female	CTRL-O	-1.12	9.14	0.17
2166	Female	PLAY-O	0.81	9.56	2.35449152542373
2167	Male	PLAY-O	0.795	9.63	2.36193502824859
2168	Male	PLAY-O	0.618	3.42	0.104435028248588
2169	Male	CTRL-O	-1.66	9.8	-0.182033898305085
2170	Male	CTRL-O	-1.182	1.88	-2.31567796610169
2171	Female	CTRL-O	-1.058	13.45	1.67234463276836
2172	Female	CTRL-O	-1.115	4.53	-1.36137005649718
2173	Female	PLAY-O	-0.252	4.6	-0.423841807909605
2194	Female	CTRL-O	-1.154	9.11	0.123983050847458

## Sheet: Figure S2B, S2C and S2D
mice	sex	grp	habituation	spontaneous_pref	index
2577	Male	PLAY-NO	-1.3005	11.11	-0.808615257689432
2578	Male	PLAY-NO	-0.102	9.035	0.912520174285199
2579	Male	CTRL-NO	-0.021	8.99	1.05462397194936
2580	Male	CTRL-NO	-0.8715	4.595	-1.75514321808853
2581	Female	CTRL-NO	-0.153	7.965	0.525718410807745
2582	Female	CTRL-NO	0.594	6.84	1.64402763812618
2583	Female	PLAY-NO	-0.797	10.63	0.0204919173950036
2584	Female	PLAY-NO	-0.787	10.61	0.0341253512774896
2585	Male	PLAY-NO	-0.8415	8.06	-0.759992781086446
2586	Male	PLAY-NO	-1.384	8.655	-1.63225410575708
2587	Male	CTRL-NO	-1.505	8.065	-2.02244875860469
2588	Male	CTRL-NO	-0.5955	8.785	-0.0951571402789595
2589	Male	CTRL-NO	-0.2945	8.095	0.291386804857298
2590	Female	CTRL-NO	-1.111	7.78	-1.34912470673164
2591	Female	PLAY-NO	0.0465	9.47	1.31313584448398
2592	Female	PLAY-NO	-1.046	10.86	-0.391530667491686
2593	Female	PLAY-NO	-0.742	10.705	0.145557016526156
2595	Male	PLAY-NO	-0.8445	9.985	-0.244591744656715
2596	Male	PLAY-NO	-1.435	8.81	-1.68743702787016
2597	Male	CTRL-NO	-0.5505	5.72	-0.839166731121252
2598	Male	CTRL-NO	-1.6095	8.315	-2.15381906308815
2599	Female	CTRL-NO	-0.8035	9.58	-0.276133756155413
2600	Female	CTRL-NO	-0.676	7.36	-0.634251166627994
2601	Female	PLAY-NO	-1.0555	17.81	1.47180343929667
2602	Female	PLAY-NO	-1.2965	14.72	0.176264212236059
2643	Female	CTRL-NO	-1.2955	12	-0.55816020831722
2660	Male	PLAY-NO	-0.9065	5.69	-1.52538324696419
2661	Male	CTRL-NO	-0.0465	10.31	1.36338876427669
2662	Female	CTRL-NO	-0.235	14.565	2.15620903911104
2663	Male	PLAY-NO	-0.9885	9.08	-0.763869337664682
2664	Male	PLAY-NO	-0.167	9.765	0.986328409003016
2665	Male	CTRL-NO	-0.116	5.7	-0.016961868667337
2666	Female	PLAY-NO	-0.321	9.92	0.734955010699461
2667	Female	PLAY-NO	0.105	7.86	0.98872251011937
2668	Female	PLAY-NO	-0.4345	16.22	2.22423286152577
2669	Female	CTRL-NO	-0.147	10.065	1.10563642457524
2670	Female	CTRL-NO	-0.8535	11.31	0.0969551653904659
2671	Female	CTRL-NO	-0.09	9.035	0.935377317142342
2672	Male	CTRL-NO	-0.475	6.355	-0.523456828318767
2673	Male	CTRL-NO	-2.0275	1.75	-4.72721581973341
2674	Male	CTRL-NO	-0.8265	7.175	-0.970999046072138
2675	Female	PLAY-NO	-0.3475	16.545	2.47792765617346
2676	Female	PLAY-NO	-1.418	19.81	1.32274576533375
2677	Female	CTRL-NO	-0.762	13.47	0.855972877510506
2678	Male	CTRL-NO	-0.6525	5.375	-1.1268471395055
2679	Female	PLAY-NO	-0.717	6.72	-0.885600330007477
2680	Female	PLAY-NO	-1.3665	8.92	-1.52718281898574
2681	Female	PLAY-NO	-1.1935	17.52	1.13044061154511
2682	Female	CTRL-NO	-0.1505	12.13	1.65798437620852
2683	Female	CTRL-NO	-1.3215	14.77	0.142180627529843
2684	Female	CTRL-NO	-0.723	6.55	-0.943049475339676
2691	Male	PLAY-NO	-0.818	10.625	-0.0208616288962796
2692	Male	PLAY-NO	-1.9445	9.225	-2.54556887616985
2693	Male	PLAY-NO	-1.079	7.545	-1.35178900146956
2694	Male	CTRL-NO	-1.3595	7.375	-1.93209528965891
2695	Male	CTRL-NO	-0.2385	10.655	1.09106917266094
2696	Female	CTRL-NO	-0.506	8.905	0.107804161188027
2697	Female	CTRL-NO	-1.0005	16.595	1.24765359527677
2698	Male	PLAY-NO	-0.8405	10.74	-0.0325872070539098
2699	Male	PLAY-NO	-0.713	11.625	0.449847629360353
2700	Male	CTRL-NO	-1.1115	10.935	-0.495989377884342
2701	Male	CTRL-NO	-1.2915	17.55	0.951895222626138
2702	Female	CTRL-NO	-0.5335	13.37	1.26414004692294
2703	Female	CTRL-NO	-1.144	16.435	0.931006780622373
2704	Female	CTRL-NO	-0.24	16.83	2.7598416995385

## Sheet: Figure S3A
mice	sex	grp	CldUcFos_perc
2577	Male	PLAY-NO	12.3287671232877
2579	Male	CTRL-NO	16.6666666666667
2585	Male	PLAY-NO	16.4383561643836
2587	Male	CTRL-NO	11.5384615384615
2589	Male	CTRL-NO	16.4556962025316
2592	Female	PLAY-NO	10.3092783505155
2595	Male	PLAY-NO	11.5384615384615
2597	Male	CTRL-NO	18.4210526315789
2601	Female	PLAY-NO	10.5263157894737
2602	Female	PLAY-NO	15.2941176470588
2660	Male	PLAY-NO	14.6341463414634
2661	Male	CTRL-NO	16.0919540229885
2662	Female	CTRL-NO	15
2664	Male	PLAY-NO	18.5185185185185
2674	Male	CTRL-NO	17.2839506172839
2678	Male	CTRL-NO	8.75
2691	Male	PLAY-NO	12.6760563380282
2693	Male	PLAY-NO	15.2777777777778
2699	Male	PLAY-NO	9.45945945945946
2701	Male	CTRL-NO	11.8279569892473

## Sheet: Figure S4A, S4B and S4C
mice	sex	grp	habituation	spontaneous_pref	index
3121	Male	EYFP_eNpHR	-0.583	60.26	1.5654856976913
3122	Male	EYFP_eNpHR	-0.525	12.78	-0.603828469096365
3123	Female	EYFP_eNpHR	-1.001	0	-1.6945501185809
3124	Female	EYFP_eNpHR	-1.777	23.98	-1.36872852233677
3125	Female	EYFP_eNpHR	0.065	24.87	0.572024587386864
3126	Male	EYFP_eNpHR	-3.458	15.24	-3.51204685155607
3127	Male	EYFP_eNpHR	1.29	60.31	3.49876095058322
3128	Male	EYFP_eNpHR	0.215	7.04	-0.110425439233338
3129	Male	EYFP_eNpHR	0.06	18.12	0.249968539760902
3131	Female	EYFP_eNpHR	-1.07	5.04	-1.5290644208896
3132	Female	EYFP_eNpHR	-0.471	23.2	-0.0589564880693092
3133	Female	EYFP_eNpHR	-0.252	34.79	0.71094816320604
3149	Male	EYFP	-0.73	6.97	-1.08793862833358
3150	Male	EYFP	-0.291	20.76	0.0120565316296406
3153	Female	EYFP	-0.417	5.69	-0.825352112676056
3154	Female	EYFP	-0.013	17.51	0.146072310149557
3156	Female	EYFP	-0.578	4.4	-1.05189487440105
3159	Male	EYFP_eNpHR	0.207	8.52	-0.0491892938386331
3160	Male	EYFP_eNpHR	0.114	23.51	0.558690286046174
3161	Male	EYFP_eNpHR	0.03	41.27	1.30589516480325
3162	Female	EYFP_eNpHR	-0.309	4.34	-0.77739218818063
3163	Female	EYFP_eNpHR	0.002	57.63	2.0451043027927
3164	Female	EYFP_eNpHR	-1.179	2.65	-1.75364212768017
3201	Male	EYFP	-0.865	76.28	2.0268767242631
3202	Male	EYFP	-1.378	34.88	-0.445651226949325
3203	Male	EYFP	0.72	44.02	2.14634335220948
3204	Male	EYFP	-0.521	18.56	-0.328343255408741
3207	Female	EYFP	-0.039	67	2.44274236484197
3208	Female	EYFP	0.354	33.23	1.26245099462756
3209	Female	EYFP	-3.011	8.62	-3.36202023135376

## Sheet: Figure S6
mice	grp	MOB	AOB	AON	Pir	Tub	ACo	PLCo	BLA	TT	ECx	Insula	Hipp	LS	MS	HDB	mPF	OF	AS	AC	CPu	VP	GP	S1	S2	Mot	Audi	Par
2115	PLAY-O	0.00137392913729674	0.000814622221128742	0.000267077384539644	0.000403699829395133	0.0000671923104442583	0.00010294877253218	0.0000590030929580203	0.00010546208659187	0.000314195032479893	0.00016260335806527	0.0000701186435772839	0.0000640381791559997	0.000159221445531777	0.000190486822955751	0.000100095205105715	0.000154837619409709	0.000241347967811305	0.000140333029131702	0.000102744529386058	0.0000912294236305804	0.000060294616795314	0.0000215577091294309	0.00019933285223535	0.0000932151463747604	0.00027439256048305	0.000231776990696427	0.000417437433750576
2119	PLAY-O	0.00094228216851803	0.000314419514669729	0.000230140240930411	0.000177767639742414	0.0000435506871461772	0.000021712454426883	0.0000291477818068473	0.0000323579101097861	0.0000866787856115626	0.0000407164674260493	0.0000271154057886113	0.0000352248897208225	0.000117272233432389	0.000096530835716863	0.000034718456892549	0.0000535728342071969	0.000146575841561786	0.000108073737742351	0.0000737714416705021	0.000035448707313055	0.0000408875126089148	5.17557630371888E-06	0.0000510892330991757	0.0000157312984547985	0.0000808244035747649	0.0000762695190780809	0.0000620739431533074
2166	PLAY-O	0.00139379706551625	0.000476391512124937	0.000421045225359028	0.000990596094384239	0.000294460923421004	0.000240154137370058	0.000125320102566887	0.0000542304060560874	0.000208892989777161	0.00012091125330499	0.000190966181159614	0.000109314652754328	0.0000789540087393603	0.000101487751484208	0.0000594042900693017	0.000130937897636782	0.000266063776242456	0.0000993410540613186	0.0000484024954922271	0.0000472151384549122	0.0000320736488561774	0.0000220306517428451	0.00022271039415983	0.000238423907848913	0.000217314718047755	0.000358693237704544	0.000391381630968253
2112	PLAY-O	0.00224138984734168	0.000261357421263194	0.000337246096985234	0.000855329072806859	0.000404988039202289	0.000291319188009721	0.000290104616878455	0.000181594759584263	0.000201713719035865	0.000172377352420475	0.000189823935572577	0.000109621634795459	0.000200341218789626	0.000285088538575954	0.000278040689023983	0.000333175527223436	0.000219262329409916	0.000351902989121948	0.000222960999178922	0.000116263204653054	0.00018432062390227	0.0000816843292663476	0.000460277555770585	0.000216832994783462	0.000530986618095545	0.000391702291137427	0.00101805362245435
2131	PLAY-O	0.00263309078400098	0.00126186942260394	0.000640146241431462	0.000932576902976488	0.000195013672702333	0.000444660924331823	0.000255996663061794	0.000163603582341044	0.000297748678866022	0.000139972839049272	0.000220029210788257	0.000232798346685148	0.000207937210153473	0.00023721285904971	0.000264056853235283	0.000338785886310047	0.000517177311167656	0.000171477584960327	0.000171959797607513	0.00015459281136298	0.00010698878883179	0.0001106339841966	0.000319108776123105	0.000286816934023584	0.000454686648998582	0.000150437627262638	0.000431171175425523
2132	PLAY-O	0.00160044568821785	0.000533400794799608	0.000568192607096073	0.000658737714206282	0.000202337926310354	0.000211791933960318	0.000616422170068035	0.0000932997412303529	0.000198287095680633	0.000198901685085274	0.000116646663960988	0.0000930856827153525	0.000147366328768969	0.000335401422006291	0.000193461813490088	0.000158762330331915	0.000170048014608435	0.000138083091644419	0.000135511893885851	0.0000951154610704197	0.0000626993226251111	0.0000254253703610872	0.000269017318597	0.000213452068843016	0.000201939642009158	0.000333103163827224	0.000428637979811543
2141	PLAY-O	0.000770939994467663	0.000186900013884629	0.000338251793587485	0.000886527365875561	0.000202600394029633	0.000136277654226947	0.000299535981748421	0.0000430881894202664	0.0000709204641524301	0.000339467780388021	0.0000808243305799865	0.0000737478376856287	0.000103833883947277	0.000107962449923917	0.000101489940338916	0.000208242697398857	0.000123572344420369	0.0000971072505103003	0.0000434245344985272	0.000055962961355186	0.000032814159690016	0.0000152555515620742	0.000186396030133548	0.0000993686270785136	0.0000848694981852951	0.000498399392460712	0.00049841085335825
2148	PLAY-O	0.000630323215808722	0.000188133742639939	0.000126317714804543	0.00128755798051349	0.0000743162888851467	0.000598646573554672	0.000858102404567804	0.000174941738814812	0.000172037292738206	0.000689740818041729	0.000143954642621253	0.0000741155238846664	0.0000709145231030151	0.0000579896282553767	0.000039392859243593	0.0000671075859116028	0.0000381889710004854	0.0000789679866891572	0.0000962594890234489	0.0000314999955563728	0.0000224265554522916	0.0000545895521571977	0.000139810597538186	0.000199876001355451	0.00011115730193277	0.000263713918260478	0.000298862170599367
2158	PLAY-O	0.0006656582089254	0.000299286604679583	0.000219513342186328	0.00025049861186813	0.000127717689617105	0.000106399529319522	0.0000775551312277859	0.0000330304599673307	0.000148505652780106	0.0000266614840972174	0.0000584598396528458	0.0000509791368229959	0.000109211479620841	0.0000677985041071635	0.0000809477176858559	0.000103388479706076	0.0000623028987600429	0.0000895988373246632	0.0000717331565921648	0.0000349195706434765	0.000017105619208589	6.05054426586994E-06	0.0000761722495185747	0.0000209413414300275	0.0000574796781891441	0.0000210384132850958	0.0000566532001464996
2167	PLAY-O	0.00136131734556592	0.000481820138643811	0.000173085027284042	0.000426752801744515	0.000122881418996024	0.00043822193467956	0.000240094745349344	0.0000267904111505625	0.000110668758196216	0.0000657111477253627	0.0000655782487156007	0.0000347517204476896	0.0000656667542248741	0.0000686887423098184	0.0000814200983921549	0.000112949411779115	0.000123840207324789	0.0000989216010691605	0.000061705049456533	0.0000248578171463282	0.0000485732373509397	7.91300084792113E-06	0.000110008088390945	0.00012328590109396	0.0000935693268612503	0.000105812508186404	0.000182875851069956
2577	PLAY-NO	0.00164822182936089	0.000383210717141369	0.000498455863789837	0.000387185536998157	0.000100166919551048	0.0000623285599738227	0.000106902512607508	0.0000174162395213405	0.000141273331565779	0.0000449906644621229	0.0000566677465919574	0.0000173618842903025	0.0000685844417720351	0.0000838432816213821	0.0000308600526157289	0.0000382860327071118	0.00010368292549788	0.0000902799408483278	0.0000596400888506156	0.0000523760190508149	0.0000364150150750859	0.0000126439092061761	0.0000304827582952553	0.0000536196066724026	0.0000374971057484172	0.0000946136247187308	0.000141627639885895
2578	PLAY-NO	0.00107664189958289	0.000307474661403132	0.000392700659960437	0.000281732900466025	0.000185163701184076	0.0000461609747067791	0.0000511375343040663	0.0000276652507079662	0.0000971675176881111	4.48846461228295E-06	0.0000344832893087941	0.0000144886206228894	0.0000640354550764789	0.0000555547909220239	0.0000437435085528258	0.0000302381756151087	0.0000638878890261581	0.0000787187102788235	0.0000370296258493177	0.0000262484702668239	0.0000169316282648359	3.92502114341065E-06	0.0000164474173638993	0.0000159380625528111	0.0000236874258307877	0.0000636358305388366	0.0000384018661328336
2601	PLAY-NO	0.000765903807925408	0.000206527819478226	0.000256115935753797	0.0000889114160984496	0.0000389306907160652	0.0000462151309725257	0.0000358816546073861	0.0000274722635034406	0.0000478942245572668	0.0000123962868534248	0.0000291971424818454	0.0000154309286548305	0.0000485409396999243	0.0000225429353119957	0.0000215365169198709	8.24227872129714E-06	0.0000110945015164284	0.0000298977544417747	0.0000227127215348775	0.0000185827248398245	6.61816406362499E-06	0.0000054235669522595	0.0000058202295698939	0.000020235822342948	0.0000106964307959492	0.0000292743831926849	4.93301236009378E-06
2660	PLAY-NO	0.00155668796125256	0.000269757619074608	0.000383378846151496	0.000177055498997804	0.000032887763114719	0.0000613266348743472	0.0000797069724647338	0.0000364387694948805	0.000081035937104815	0.0000754166879628099	0.0000310259367380822	0.0000197759378172809	0.000114157098184089	0.0000543724584045978	0.0000923182454882605	0.0000450155993639131	0.0000658230204084817	0.000085590473928982	0.0000713403592866152	0.0000306280980709186	0.0000369440848769181	7.14929077236664E-06	0.000028835151146058	0.0000194793620645157	0.0000951188027538099	0.0000361645843660782	0.000111158728948141
2664	PLAY-NO	0.00132490997166089	0.00038682026072668	0.00023788272250276	0.000212003303135019	0.0000577807333947321	0.0000769757642882535	0.0000736634482092835	0.0000566289200145086	0.0000761977680197117	0.000114576649211047	0.0000283989231580374	0.0000164191022969676	0.0000733307430578719	0.000077792712990926	0.0000705035199687854	0.0000361157875337515	0.000082090977358269	0.0000680609084150815	0.0000562554700181596	0.0000333850278308768	0.0000241882677878106	4.68780660681274E-06	0.000034587347333923	0.0000109959984279064	0.0000365713910947626	0.0000821394619632751	0.0000487884165947993
2675	PLAY-NO	0.000653823604848043	0.000330652663614222	0.000303834105991807	0.00113137794956183	0.000704037307688499	0.000169961540071289	0.000287333520832942	0.0000730858257402076	0.000233391984757747	0.000352843418342995	0.000262850127955514	0.000040482448430262	0.0000876210182754671	0.0000723948459784065	0.000157706723113273	0.000267638212154304	0.000271444237085397	0.000161175802092534	0.00010922507542482	0.0000690300896995315	0.0000703746576335247	0.0000174771892941753	0.000159457398477452	0.000075886319124798	0.000178502025826322	0.000170239943292133	0.000120001236078355
2693	PLAY-NO	0.000762464007320469	0.000105392527075545	0.000188601475786507	0.000615111838749633	0.000241532828199923	0.000167832854897139	0.0002595425795376	0.000121882626863663	0.000166653985523084	0.000390510104388409	0.0000688188409130293	0.0000552464820081827	0.00011441212036702	0.0000895129584030375	0.0000968845989950733	0.0000770290310784744	0.0000497344758817462	0.000154911289738966	0.0000445345292902614	0.0000760398834319069	0.0000499962533652505	0.0000307932339864603	0.000129565761453007	0.000151989591977361	0.0000535511761214178	0.000419966697184883	0.000377110844065128
2699	PLAY-NO	0.000285796739030538	0.0000610428453983707	0.000064532583730657	0.000217525139447435	0.0000521507468262628	0.0000603306624298193	0.0000316735838159389	0.0000488012665634419	0.0000461048663024138	0.0000941396573164545	0.0000418040019329894	0.0000245001970254132	0.0000604146421658251	0.0000495928210758285	0.0000673336179702722	0.0000323826990487529	0.0000136688742117581	0.000045832900024168	0.0000327441309963984	0.0000354989116019738	0.0000475408196581912	0.0000139377421240906	0.0000253811943862043	0.0000194172635575017	0.0000455971492894744	0.0000769736687569991	0.0000472542241398873

## Sheet: Figure S7A, S7B and S7C
mice	sex	grp	habituation	spontaneous_pref	index
2298	Male	PLAY-O	0.107	9.05	1.65471066475371
2299	Male	CTRL-O	-0.065	1.18	-0.623804399808704
2300	Male	CTRL-O	-0.709	1.51	-1.85186513629842
2301	Female	PLAY-O	-0.743	14.64	1.29716642754663
2302	Female	PLAY-O	-0.876	9.98	-0.115315638450502
2303	Female	CTRL-O	-0.29	12.44	1.67868244858919
2304	Female	CTRL-O	-1.236	0	-3.29310138689622
2305	Male	PLAY-O	-0.774	10.27	0.163079866092778
2306	Male	PLAY-O	-0.649	10.53	0.480870396939263
2307	Male	CTRL-O	-0.231	12.08	1.71036585365854
2308	Female	PLAY-O	-0.318	16.1	2.51883070301291
2309	Female	CTRL-O	-0.857	13.38	0.756635581061693
2310	Female	CTRL-O	-0.94	9.66	-0.32382831181253
2311	Male	PLAY-O	-1.019	10.36	-0.312828790052606
2312	Male	PLAY-O	0.142	8.7	1.64006456241033
2313	Male	PLAY-O	0.1	11.98	2.35862027737924
2314	Male	CTRL-O	-0.297	4.86	-0.193388330942133
2315	Male	CTRL-O	-0.85	7.25	-0.731587757054041
2316	Male	CTRL-O	-0.566	13.16	1.29417742706839
2317	Female	PLAY-O	-0.23	7.41	0.567790530846485
2318	Female	PLAY-O	-0.299	12.18	1.59666427546628
2319	Male	PLAY-O	-0.917	8.26	-0.620217599234816
2320	Male	CTRL-O	-1.724	6.2	-2.76536346245815
2321	Female	PLAY-O	-0.284	12.84	1.78891678622669
2322	Female	CTRL-O	0.598	12.24	3.43454088952654
2328	Male	PLAY-O	-1.616	7.45	-2.2394787183166
2329	Male	PLAY-O	-0.357	4.82	-0.325143472022955
2330	Male	PLAY-O	-1.427	18.64	0.887314681970349
2331	Male	CTRL-O	-0.454	7.19	0.0585844093735055
2332	Male	CTRL-O	-0.564	6.29	-0.38558106169297
2333	Male	CTRL-O	-1.914	12.81	-1.53144428503109
2334	Female	PLAY-O	-0.508	11.08	0.902259684361549
2335	Male	PLAY-O	0.56	6.25	1.88916786226686
2336	Male	PLAY-O	-1.163	5.51	-1.79423720707795
2337	Male	PLAY-O	-0.988	4.1	-1.7841343854615
2338	Male	CTRL-O	-0.774	4.43	-1.26829268292683
2339	Male	CTRL-O	0.042	6.86	0.985832137733142
2340	Male	CTRL-O	-0.964	5.66	-1.35300095648015
2341	Female	PLAY-O	-0.464	3.98	-0.74850549976088
2342	Male	PLAY-O	-0.715	4.38	-1.16062888570062
2343	Male	PLAY-O	-1.126	7.5	-1.23128885700622
2344	Male	CTRL-O	-0.554	2.54	-1.28437350549976
2345	Female	PLAY-O	-0.571	1.22	-1.64245576279292
2346	Female	PLAY-O	-1.056	5.91	-1.47871831659493
2347	Female	PLAY-O	-0.415	7.07	0.10844093735055
2348	Female	CTRL-O	-0.851	7.51	-0.669894787183166
2349	Female	CTRL-O	0.087	18.86	4.01847202295552
2350	Female	PLAY-O	-0.953	2.41	-2.1272118603539
2351	Female	PLAY-O	-0.888	11.16	0.149509803921569
2352	Female	PLAY-O	0.021	3.19	0.043639406982305
2353	Female	CTRL-O	-0.959	14.25	0.762553802008608
2354	Female	CTRL-O	-0.554	10.27	0.610234337637494
2357	Male	PLAY-O	-0.095	7.06	0.756396461023434
2358	Male	CTRL-O	-0.917	6.59	-1.02953132472501
2359	Male	CTRL-O	-0.945	5.26	-1.41242228598757
2360	Female	PLAY-O	-0.414	5.05	-0.384624581539933
2361	Female	PLAY-O	-0.852	9.11	-0.279770444763271
2362	Female	CTRL-O	-0.345	7.11	0.260521281683405
2363	Female	CTRL-O	-0.722	6.26	-0.714072214251554
2364	Male	PLAY-O	-1.044	9.4	-0.598935915829746
2365	Male	CTRL-O	-0.055	6.06	0.592599234815877
2366	Male	CTRL-O	-0.668	4.16	-1.11902199904352
2367	Female	PLAY-O	-0.466	11.85	1.17635102821616
2368	Female	CTRL-O	-0.232	7.59	0.607843137254902
2369	Female	CTRL-O	-0.252	8.17	0.709349593495935

## Sheet: Figure S8A, S8B and S8C
mice	sex	grp	habituation	spontaneous_pref	index
2901	Male	PLAY-rO	-1.842	6.89	-2.59311450044209
2902	Female	PLAY-rO	-0.307	0	-1.61809239610964
2903	Female	PLAY-rO	-0.887	1.77	-2.16611405835544
2904	Female	CTRL-rO	0.358	4.18	0.348474801061008
2905	Female	CTRL-rO	-0.776	0.21	-2.32443633952255
2906	Male	CTRL-rO	-1.147	7.23	-1.40605658709107
2907	Male	CTRL-rO	-1.085	6.23	-1.52221485411141
2908	Female	CTRL-rO	-0.039	9.69	0.899756852343059
2909	Female	CTRL-rO	-0.845	7.29	-0.909151193633952
2910	Female	PLAY-rCO	-0.952	6.06	-1.34571175950486
2911	Female	PLAY-rCO	-1.364	4.82	-2.27320954907162
2912	Female	PLAY-rCO	-0.689	4.12	-1.34234084880637
2913	Male	PLAY-rO	0.475	0	-0.364887267904509
2914	Male	PLAY-rO	-1.48	13.37	-0.616434571175951
2915	Male	PLAY-rCO	0.164	3.69	-0.0680260831122901
2916	Male	PLAY-rCO	0	0	-1.12610521662246
2917	Female	PLAY-rCO	-0.709	11.81	0.282935455349249
2918	Female	PLAY-rCO	-1.382	11.05	-0.959383289124668
2919	Female	CTRL-rO	-0.524	8.28	-0.181366047745358
2920	Female	CTRL-rO	-0.351	12.25	0.951480990274094
2936	Male	PLAY-rO	0.199	8.81	1.09151193633952
2937	Male	PLAY-rO	-0.373	9.26	0.271828028293546
2938	Male	PLAY-rCO	-0.055	1.08	-0.981487621573828
2939	Male	PLAY-rCO	-1.903	8.08	-2.43440539345712
2940	Female	PLAY-rCO	-0.062	17.71	2.59134615384615
2941	Female	PLAY-rCO	-0.034	15.8	2.22458001768347
2942	Female	CTRL-rO	-1.766	9.15	-1.98425066312997
2943	Female	CTRL-rO	-1.244	12.27	-0.475298408488064
2944	Male	CTRL-rO	-0.693	14.78	0.948662687886826
2945	Female	CTRL-rO	-0.178	9.02	0.532603890362511
2946	Female	CTRL-rO	-0.071	12.36	1.42390583554377
2947	Female	PLAY-rCO	-1.811	10.97	-1.66412466843501
2949	Male	CTRL-rO	-0.931	3.97	-1.76248894783378
2950	Male	CTRL-rO	-1.079	10.12	-0.674237400530504
2951	Male	CTRL-rO	-0.257	5.64	-0.322446949602122
2952	Male	CTRL-rO	-0.334	12.8	1.0972590627763
2956	Male	PLAY-rO	0.457	10.43	1.85411140583554
2957	Male	PLAY-rCO	-1.632	9.36	-1.72424845269673
2958	Male	CTRL-rO	-1.435	7.62	-1.7835433244916
2959	Male	CTRL-rO	-0.53	7.58	-0.34184350132626
2960	Female	PLAY-rCO	-0.411	12.42	0.891965075154731
2975	Male	PLAY-rO	-0.433	7.44	-0.216567197170645
2976	Male	PLAY-rO	-0.938	4.85	-1.58405172413793
2977	Female	CTRL-rO	-0.057	0	-1.21745137046861
2978	Female	PLAY-rO	-1.21	7.07	-1.5415008841733
2979	Female	PLAY-rO	-0.196	1.96	-1.01779398762157
2980	Male	CTRL-rO	-0.737	16.57	1.26392572944297
2981	Male	CTRL-rO	-0.436	14.91	1.38853890362511
2982	Male	CTRL-rO	-0.133	4.62	-0.34355658709107
2983	Male	PLAY-rO	0.1	10.91	1.38544429708223
2984	Male	PLAY-rO	-0.645	15.28	1.13334438549956
2985	Male	PLAY-rO	-0.631	14.22	0.927332007073387
2986	Female	PLAY-rO	-0.22	5.96	-0.194186560565871
2987	Female	PLAY-rO	-1.7	8.22	-2.0789124668435
2988	Female	PLAY-rO	-0.047	5.77	0.0421087533156498
2989	Male	PLAY-rCO	0.003	9.19	0.859305923961096
2990	Male	PLAY-rCO	0.356	10.64	1.73751105216622
2991	Male	PLAY-rCO	-0.098	18.29	2.65865384615385
2992	Male	PLAY-rO	-0.589	13.85	0.914898320070734
2993	Male	PLAY-rO	-0.4	11.02	0.607869142351901
2994	Female	PLAY-rO	0.804	18.42	4.13218390804598
2995	Female	PLAY-rO	-1.196	12.68	-0.310013262599469
2996	Female	CTRL-rO	-0.013	13.15	1.68711317418214
2997	Female	CTRL-rO	-0.249	14.5	1.59985632183908
2998	Male	PLAY-rCO	-0.118	14.35	1.77746463306808
2999	Male	PLAY-rCO	-0.482	16.26	1.60576923076923
3000	Male	PLAY-rO	-0.108	9.57	0.763317860300619
3001	Male	PLAY-rO	-0.48	2.2	-1.42119805481874
3002	Female	PLAY-rO	0.561	16.07	3.23629531388152
3003	Female	PLAY-rO		7.62
3004	Male	PLAY-rCO	-0.598	4.6	-1.09305923961096
3005	Male	PLAY-rCO	-0.511	13.66	0.998950044208665
3006	Male	PLAY-rCO	-0.92	5.63	-1.38710212201592
3007	Male	CTRL-rO	-0.942	3.2	-1.94606542882405
3008	Male	CTRL-rO	-0.044	4.92	-0.136273209549072
3009	Female	PLAY-rO	-0.091	8.25	0.506078691423519
3010	Female	PLAY-rO	-0.366	4.89	-0.658764367816092
3011	Female	PLAY-rO		10.54
3012	Male	PLAY-rCO	-0.871	11.54	-0.03486958443855
3013	Male	PLAY-rCO	0.258	10.81	1.61709770114943
3014	Male	CTRL-rO	0.097	8.1	0.775033156498674
3015	Male	CTRL-rO	-0.348	9	0.255857648099028
3066	Female	PLAY-rCO	-1.314	9.79	-1.12196065428824
3067	Female	PLAY-rCO	-0.103	12.66	1.43727895667551
3068	Female	PLAY-rCO	-0.99	14.48	0.408045977011495
3069	Female	PLAY-rCO	0.811	8.85	2.08090185676393
